# Supplementary material for: 2-Chloro-N′-[(E)-(2-meth­oxy-1-naphth­yl)methyl­ene]benzohydrazide
Source: Acta Crystallogr Sect E Struct Rep Online. 2009 May 14;65(Pt 6):o1254. doi: 10.1107/S1600536809016936 (PMC2969653; doi:10.1107/S1600536809016936)
Supplement: Supplementary file 2 [file e-65-o1254-Isup2.hkl]

# 
# h,k,l, Fc-squared, Fo-squared, sigma(Fo-squared) and status flag 
# 
data_I
_shelx_title ' A in P2(1)/c' 
_shelx_refln_list_code          4 
_shelx_F_calc_maximum      182.49 
_exptl_crystal_F_000       704.00 
_reflns_d_resolution_high  0.7965 
 
loop_ 
 _symmetry_equiv_pos_as_xyz 
 'x, y, z' 
 '-x, y+1/2, -z+1/2' 
 '-x, -y, -z' 
 'x, -y-1/2, z-1/2' 
 
_cell_length_a    10.7512 
_cell_length_b    11.4045 
_cell_length_c    14.3756 
_cell_angle_alpha  90.000 
_cell_angle_beta  107.794 
_cell_angle_gamma  90.000 
 
_shelx_F_squared_multiplier     1.000 
 
loop_ 
 _refln_index_h 
 _refln_index_k 
 _refln_index_l 
 _refln_F_squared_calc 
 _refln_F_squared_meas 
 _refln_F_squared_sigma 
 _refln_observed_status 
   1   0   0      249.89      256.78     16.42 o 
   2   0   0     1666.84     1599.84     36.39 o 
   3   0   0    12914.98    12849.80    204.81 o 
   4   0   0        9.62       -7.68     10.02 o 
   5   0   0     8363.69     8625.57    158.84 o 
   6   0   0      530.55      589.51     39.92 o 
   7   0   0       14.03       18.59     17.76 o 
   8   0   0       71.39       99.85     37.61 o 
   9   0   0       91.29       75.91     50.74 o 
  10   0   0        4.41       -0.76     45.07 o 
  11   0   0        9.90       -3.94     49.59 o 
  12   0   0        3.48      -17.37     61.94 o 
   1   1   0      789.16      717.43     26.32 o 
   2   1   0    21922.70    21284.23    223.94 o 
   3   1   0     7150.13     6703.96     91.49 o 
   4   1   0     1103.81     1031.63     65.26 o 
   5   1   0     1790.73     1888.16     60.46 o 
   6   1   0      154.82      149.61     16.22 o 
   7   1   0      194.92      205.24     23.36 o 
   8   1   0       69.98       70.84     29.92 o 
   9   1   0       14.53       -0.86     25.77 o 
  10   1   0       69.39       98.21     34.51 o 
  11   1   0        2.54       -9.99     34.67 o 
  12   1   0       42.19       22.32     46.25 o 
   0   2   0       60.68       64.18      9.85 o 
   1   2   0     3373.70     3128.71     88.09 o 
   2   2   0      281.84      319.78     24.79 o 
   3   2   0      131.67      132.33     12.64 o 
   4   2   0      310.78      334.46     25.64 o 
   5   2   0        5.01        1.88      8.78 o 
   6   2   0     1654.93     1723.90     45.31 o 
   7   2   0        4.54      -11.76     14.00 o 
   8   2   0       35.52       44.87     21.17 o 
   9   2   0       49.88       15.34     25.07 o 
  10   2   0      186.98      159.45     37.55 o 
  11   2   0        1.26      -15.66     40.55 o 
  12   2   0        0.01      -42.58     44.23 o 
   1   3   0     3863.79     3581.22     56.45 o 
   2   3   0       31.43       38.04      8.20 o 
   3   3   0        0.39       10.28      6.69 o 
   4   3   0      378.22      430.39     22.92 o 
   5   3   0      181.06      233.21     23.20 o 
   6   3   0        9.78        8.33     13.66 o 
   7   3   0        5.00       -2.62     17.85 o 
   8   3   0       89.35       59.79     23.62 o 
   9   3   0       79.47       53.29     26.32 o 
  10   3   0       89.47       62.91     34.28 o 
  11   3   0        0.66       40.53     43.77 o 
  12   3   0        0.06       11.74     48.29 o 
   0   4   0     3174.11     2985.54    163.61 o 
   1   4   0     5052.92     4950.64     69.38 o 
   2   4   0      322.82      342.95     18.01 o 
   3   4   0      289.02      286.46     21.98 o 
   4   4   0        0.59        7.30      8.57 o 
   5   4   0      454.26      417.85     30.33 o 
   6   4   0      650.32      808.40     71.85 o 
   7   4   0      149.01      133.64     34.97 o 
   8   4   0      149.62      200.37     62.36 o 
   9   4   0      132.63       97.51     51.72 o 
  10   4   0       64.79       32.23     39.98 o 
  11   4   0        0.03        0.63     43.05 o 
  12   4   0        0.38      -26.03     49.82 o 
   1   5   0      188.18      190.29     15.36 o 
   2   5   0       30.06       40.12     11.79 o 
   3   5   0      206.96      226.41     17.67 o 
   4   5   0      760.09      790.71     37.18 o 
   5   5   0     1429.31     1459.33     48.38 o 
   6   5   0        0.55       -5.61     15.29 o 
   7   5   0       73.12       75.74     28.18 o 
   8   5   0        0.10        8.03     20.61 o 
   9   5   0       81.23      110.05     32.38 o 
  10   5   0        7.34      -13.93     30.88 o 
  11   5   0        8.92       46.39     51.42 o 
  12   5   0        1.23       87.55     90.17 o 
   0   6   0      619.90      710.14     60.33 o 
   1   6   0        5.61       21.54     10.42 o 
   2   6   0      165.80      186.99     17.07 o 
   3   6   0       16.90       28.00     11.73 o 
   4   6   0        0.16       -0.29     11.70 o 
   5   6   0       30.57       32.72     18.03 o 
   6   6   0        2.99        4.05     17.02 o 
   7   6   0        4.31       -1.55     20.06 o 
   8   6   0       50.42       34.28     26.08 o 
   9   6   0       42.06       25.05     30.30 o 
  10   6   0       17.78       58.99     38.32 o 
  11   6   0        8.98        1.02     78.72 o 
   1   7   0        4.82       15.96     11.41 o 
   2   7   0       27.51       22.38     19.69 o 
   3   7   0        8.33        2.53     12.63 o 
   4   7   0       47.27       63.48     17.67 o 
   5   7   0       91.82      123.84     32.62 o 
   6   7   0      383.56      424.51     35.78 o 
   7   7   0       24.91       24.78     24.95 o 
   8   7   0       51.15        9.75     32.07 o 
   9   7   0        2.66        3.52     38.11 o 
  10   7   0        4.13       54.90     47.26 o 
  11   7   0       51.21       -6.28     63.34 o 
   0   8   0      498.02      546.17     68.50 o 
   1   8   0      483.73      491.01     29.32 o 
   2   8   0      123.04      107.52     17.96 o 
   3   8   0      358.78      359.01     29.40 o 
   4   8   0        0.88       13.18     17.12 o 
   5   8   0      207.53      191.84     31.75 o 
   6   8   0     1507.06     1643.29     93.45 o 
   7   8   0        2.38       26.32     31.60 o 
   8   8   0       59.54       23.46     35.79 o 
   9   8   0        0.28        7.09     41.46 o 
  10   8   0        2.52       79.82     58.34 o 
   1   9   0        0.08       21.91     15.36 o 
   2   9   0     1211.39     1310.89     89.44 o 
   3   9   0      127.69      109.97     28.88 o 
   4   9   0      753.26      686.86     54.59 o 
   5   9   0       20.48       16.51     30.40 o 
   6   9   0      199.73      207.38     46.29 o 
   7   9   0      183.01      217.91     48.94 o 
   8   9   0       99.35      128.37     48.67 o 
   9   9   0        0.92       43.87     53.76 o 
   0  10   0      653.99      419.69     82.96 o 
   1  10   0       43.88       35.42     23.64 o 
   2  10   0        1.39       10.36     21.74 o 
   3  10   0       21.61       48.86     27.70 o 
   4  10   0      451.40      403.63     45.21 o 
   5  10   0       81.36       88.49     45.19 o 
   6  10   0       28.38       70.31     41.79 o 
   7  10   0       85.79       -1.87     41.18 o 
   8  10   0       38.89       31.26     55.75 o 
   9  10   0       24.13       45.96     62.09 o 
   1  11   0       87.88       47.51     37.86 o 
   2  11   0      256.41      144.62     56.31 o 
   3  11   0      126.00       52.24     39.83 o 
   4  11   0       35.99       50.07     47.18 o 
   5  11   0       24.18       -2.58     39.38 o 
   6  11   0        0.05      -15.13     44.31 o 
   7  11   0        1.57      -20.47     55.44 o 
   8  11   0       96.83      160.81     76.43 o 
   0  12   0        2.81       26.59     49.36 o 
   1  12   0        6.36        4.30     34.08 o 
   2  12   0        0.89        9.24     39.85 o 
   3  12   0       46.03      110.66     62.24 o 
   4  12   0        5.51       18.20     96.01 o 
   5  12   0        2.35       57.09     67.11 o 
   6  12   0       23.97       70.71     68.21 o 
   7  12   0        9.20      -40.41    176.82 o 
   1  13   0       42.31       58.16     55.49 o 
   2  13   0        9.81      -18.85     55.37 o 
   3  13   0       48.91       56.11     84.28 o 
   4  13   0       30.55       44.19     76.45 o 
   5  13   0        7.98       65.56     70.12 o 
   0  14   0       19.18       26.12    151.52 o 
   1  14   0       17.26      -44.05    119.34 o 
   2  14   0        2.78        1.63     67.91 o 
 -13   1   1        0.05      -40.94     49.34 o 
 -12   1   1        6.37        2.75     43.36 o 
 -11   1   1       19.85       42.35     42.03 o 
 -10   1   1      448.70      403.17     46.27 o 
  -9   1   1        0.13       19.26     27.67 o 
  -8   1   1        3.60       24.21     17.34 o 
  -7   1   1      200.63      194.23     20.01 o 
  -6   1   1      496.19      517.61     25.94 o 
  -5   1   1     1059.09     1207.85     57.62 o 
  -4   1   1      123.27      131.20     13.21 o 
  -3   1   1      978.72     1068.74     30.36 o 
  -2   1   1     1600.49     1553.37     42.57 o 
  -1   1   1     2664.84     2640.24     38.32 o 
   0   1   1     3427.09     3435.33     44.97 o 
   1   1   1     1078.44     1088.05     30.46 o 
   2   1   1     3324.60     3184.22     46.52 o 
   3   1   1      186.72      173.12     19.73 o 
   4   1   1     1361.59     1384.97     31.04 o 
   5   1   1      551.82      542.51     46.94 o 
   6   1   1       18.92       26.77     15.62 o 
   7   1   1       26.99       39.93     24.23 o 
   8   1   1        4.79       12.01     23.32 o 
   9   1   1      282.54      241.91     37.84 o 
  10   1   1        1.96      -14.54     31.62 o 
  11   1   1       44.73       40.95     40.37 o 
  12   1   1        0.35        3.08     39.59 o 
 -12   2   1        0.18      -11.59     43.18 o 
 -11   2   1        2.85       43.67     40.94 o 
 -10   2   1       11.77        7.21     28.47 o 
  -9   2   1      177.41      124.64     39.68 o 
  -8   2   1      262.28      266.75     27.84 o 
  -7   2   1      186.87      207.40     39.87 o 
  -6   2   1      283.27      331.54     31.96 o 
  -5   2   1     1802.08     1669.50     50.70 o 
  -4   2   1      317.93      324.23     17.07 o 
  -3   2   1     2206.30     2020.20     34.96 o 
  -2   2   1     1126.17     1036.31     29.49 o 
  -1   2   1      125.07      133.90      8.61 o 
   0   2   1     3796.31     3619.39     46.14 o 
   1   2   1     3071.13     3045.62     41.55 o 
   2   2   1    14960.81    14563.46    176.23 o 
   3   2   1     7099.94     7075.92    100.60 o 
   4   2   1       53.84       30.98     14.58 o 
   5   2   1      339.88      357.02     17.13 o 
   6   2   1      204.18      228.23     37.56 o 
   7   2   1      332.69      390.46     52.75 o 
   8   2   1      485.00      469.61     37.99 o 
   9   2   1      473.51      460.80     47.20 o 
  10   2   1        0.15      -31.82     28.52 o 
  11   2   1        0.39      -53.05     46.51 o 
  12   2   1        4.82       17.57     48.16 o 
 -12   3   1        0.32      -23.49     44.06 o 
 -11   3   1       51.74       43.89     41.81 o 
 -10   3   1        3.81       33.86     34.04 o 
  -9   3   1      195.41      215.68     51.94 o 
  -8   3   1        4.47       -3.52     17.81 o 
  -7   3   1      111.77      125.32     24.82 o 
  -6   3   1       83.51       62.10     12.79 o 
  -5   3   1       26.92       31.15      9.96 o 
  -4   3   1     1898.02     1825.73     43.98 o 
  -3   3   1      220.06      216.77     14.16 o 
  -2   3   1      399.70      383.88     28.92 o 
  -1   3   1     4426.31     4178.18     56.54 o 
   0   3   1      868.70      936.65     25.18 o 
   1   3   1      703.04      706.88     55.55 o 
   2   3   1       70.29       73.10     10.04 o 
   3   3   1        1.02        3.71     13.38 o 
   4   3   1     1804.67     1589.90     41.50 o 
   5   3   1      404.71      370.50     32.15 o 
   6   3   1       88.48      103.70     18.82 o 
   7   3   1       81.55       87.23     20.81 o 
   8   3   1       95.37       73.22     25.96 o 
   9   3   1       37.52       19.20     28.71 o 
  10   3   1       27.72        5.27     32.87 o 
  11   3   1       25.83       72.33     48.27 o 
  12   3   1        6.24      -39.99     63.57 o 
 -12   4   1       10.06        1.69     51.82 o 
 -11   4   1        8.57        4.65     42.92 o 
 -10   4   1        3.49       38.48     29.63 o 
  -9   4   1       10.32      -14.25     23.96 o 
  -8   4   1      110.67       78.84     25.51 o 
  -7   4   1       53.05       38.73     18.96 o 
  -6   4   1      258.02      270.03     24.86 o 
  -5   4   1       76.80      112.55     13.39 o 
  -4   4   1      204.03      197.48     15.74 o 
  -3   4   1        3.81       -2.76      7.49 o 
  -2   4   1      221.67      218.46     18.88 o 
  -1   4   1     1000.65     1001.36     39.44 o 
   0   4   1      675.69      703.19     28.56 o 
   1   4   1      889.36      824.51     25.66 o 
   2   4   1      166.39      155.71     13.15 o 
   3   4   1       43.64       47.28      9.51 o 
   4   4   1       23.68       36.83     15.88 o 
   5   4   1      173.83      147.13     19.80 o 
   6   4   1       40.94       61.63     17.94 o 
   7   4   1       31.62       49.63     19.98 o 
   8   4   1       58.71       58.79     22.90 o 
   9   4   1       22.51       66.68     29.06 o 
  10   4   1        6.58       -7.12     37.43 o 
  11   4   1        8.86        9.99     43.07 o 
  12   4   1        5.46       11.33     51.07 o 
 -12   5   1        0.10        4.50     57.65 o 
 -11   5   1        0.69      -32.85     45.47 o 
 -10   5   1       57.40       37.61     34.88 o 
  -9   5   1      199.03      205.24     37.74 o 
  -8   5   1        2.06       10.74     21.54 o 
  -7   5   1      153.85      119.14     23.38 o 
  -6   5   1        3.69       24.44     16.14 o 
  -5   5   1       48.61       46.95     12.69 o 
  -4   5   1      196.62      223.11     27.56 o 
  -3   5   1      425.61      471.45     23.61 o 
  -2   5   1       36.33       27.08      9.24 o 
  -1   5   1      104.58      101.98     12.71 o 
   0   5   1      123.89      119.17     13.05 o 
   1   5   1       56.73       79.35     11.49 o 
   2   5   1      239.47      261.49     21.99 o 
   3   5   1       11.24        6.98      9.89 o 
   4   5   1       78.64       66.06     16.20 o 
   5   5   1        3.56       -8.35     14.02 o 
   6   5   1        1.26       10.59     16.52 o 
   7   5   1       92.27      103.11     24.99 o 
   8   5   1        2.40       11.54     22.69 o 
   9   5   1       20.75       20.43     36.16 o 
  10   5   1       54.49       25.45     41.00 o 
  11   5   1        0.87     -103.77    119.20 o 
 -11   6   1       18.05       33.65     42.16 o 
 -10   6   1       13.54       38.23     34.22 o 
  -9   6   1       50.80      129.07     35.38 o 
  -8   6   1        6.90       -2.79     24.85 o 
  -7   6   1        1.10       23.69     22.72 o 
  -6   6   1       16.79       20.42     17.03 o 
  -5   6   1       12.91       20.97     15.77 o 
  -4   6   1      984.61      963.73     49.30 o 
  -3   6   1     1014.49      986.95     41.95 o 
  -2   6   1      218.67      225.07     18.51 o 
  -1   6   1        0.65       -2.61      9.38 o 
   0   6   1      400.65      412.32     23.18 o 
   1   6   1      455.62      495.55     26.58 o 
   2   6   1      137.80      133.59     15.87 o 
   3   6   1     2180.23     2175.99     64.03 o 
   4   6   1      196.11      240.63     23.93 o 
   5   6   1       20.93        2.90     15.64 o 
   6   6   1        0.28      -19.81     17.23 o 
   7   6   1       48.24       83.11     25.35 o 
   8   6   1      504.28      550.81     72.13 o 
   9   6   1      102.07       74.05     39.16 o 
  10   6   1       11.54        1.95     44.67 o 
  11   6   1        8.51       24.62     80.98 o 
 -11   7   1       43.41       69.74     62.71 o 
 -10   7   1        1.18       31.30     44.12 o 
  -9   7   1        2.79       36.61     30.12 o 
  -8   7   1      279.12      290.22     41.49 o 
  -7   7   1      132.89      106.40     28.78 o 
  -6   7   1       19.58       19.10     21.79 o 
  -5   7   1      209.70      247.01     26.97 o 
  -4   7   1      193.49      211.72     21.53 o 
  -3   7   1      140.09      109.88     17.65 o 
  -2   7   1      115.24      124.56     17.17 o 
  -1   7   1      752.44      774.57     63.22 o 
   0   7   1      928.77      966.12     64.81 o 
   1   7   1      367.03      380.65     33.43 o 
   2   7   1      239.29      233.85     21.28 o 
   3   7   1      439.84      458.76     32.06 o 
   4   7   1      394.68      373.06     30.31 o 
   5   7   1      247.30      319.01     29.70 o 
   6   7   1       49.42       41.12     26.89 o 
   7   7   1      587.37      600.48     51.83 o 
   8   7   1       81.05       68.50     37.62 o 
   9   7   1       36.47       -5.11     40.14 o 
  10   7   1       47.11        8.36     47.45 o 
 -10   8   1        2.93       48.24     52.56 o 
  -9   8   1        0.04       48.68     42.42 o 
  -8   8   1       53.39       60.56     39.11 o 
  -7   8   1       56.44       45.03     28.40 o 
  -6   8   1      562.95      627.47     51.07 o 
  -5   8   1       91.67       54.02     24.26 o 
  -4   8   1      122.95      171.19     24.03 o 
  -3   8   1      315.80      335.02     26.49 o 
  -2   8   1       94.10       78.70     19.58 o 
  -1   8   1      352.85      408.78     51.82 o 
   0   8   1      143.45      144.60     19.50 o 
   1   8   1      127.71      162.87     27.11 o 
   2   8   1      108.65      112.02     18.65 o 
   3   8   1       35.62       40.13     22.69 o 
   4   8   1      297.52      329.53     37.48 o 
   5   8   1        7.55       -1.86     23.74 o 
   6   8   1      422.95      332.72     46.08 o 
   7   8   1      292.51      254.63     49.87 o 
   8   8   1       82.31       60.17     51.35 o 
   9   8   1       33.16       57.85     49.25 o 
  10   8   1        5.22       15.50     59.54 o 
 -10   9   1        0.03        5.06     60.95 o 
  -9   9   1       36.28       21.12     50.39 o 
  -8   9   1       17.52       46.24     56.62 o 
  -7   9   1       25.65       21.54     35.01 o 
  -6   9   1      115.37      110.25     39.55 o 
  -5   9   1       43.74       83.35     34.14 o 
  -4   9   1       83.87       59.20     27.21 o 
  -3   9   1       48.54       76.61     19.21 o 
  -2   9   1      285.54      276.21     28.49 o 
  -1   9   1       13.44       14.45     15.87 o 
   0   9   1       96.77      106.60     24.04 o 
   1   9   1      535.79      517.34     46.28 o 
   2   9   1       51.86        5.00     18.32 o 
   3   9   1       36.37       10.61     24.39 o 
   4   9   1       90.12       88.22     31.18 o 
   5   9   1       74.83      123.29     31.92 o 
   6   9   1       38.58       37.91     36.93 o 
   7   9   1        3.60       34.87     39.72 o 
   8   9   1        0.14        6.93     42.04 o 
   9   9   1       16.22       32.79     52.63 o 
  -9  10   1       12.89      -41.85     56.45 o 
  -8  10   1       43.31       99.96     54.03 o 
  -7  10   1       31.63       54.22     43.20 o 
  -6  10   1       10.93       30.46     38.09 o 
  -5  10   1       17.90      -20.78     29.79 o 
  -4  10   1        2.91      -26.46     29.53 o 
  -3  10   1      344.54      222.36     55.71 o 
  -2  10   1        4.98       30.04     26.03 o 
  -1  10   1       12.15       23.05     21.91 o 
   0  10   1      110.69       84.30     24.94 o 
   1  10   1       97.72      114.87     26.79 o 
   2  10   1       81.92       84.88     28.97 o 
   3  10   1       16.38       16.47     25.72 o 
   4  10   1       16.77      -19.49     31.18 o 
   5  10   1       39.04       27.04     35.56 o 
   6  10   1       49.54       82.12     41.13 o 
   7  10   1       38.40       29.05     46.12 o 
   8  10   1        1.70      -52.88     56.97 o 
  -8  11   1        7.53      -15.29     64.16 o 
  -7  11   1        0.39       -4.05     56.19 o 
  -6  11   1        3.55        1.26     52.53 o 
  -5  11   1       22.67      -17.15     51.92 o 
  -4  11   1        3.49       79.54     51.64 o 
  -3  11   1        2.44       53.99     47.99 o 
  -2  11   1       64.04       64.89     32.42 o 
  -1  11   1      222.34      155.32     41.17 o 
   0  11   1       78.71       81.44     33.10 o 
   1  11   1       20.51       71.27     33.69 o 
   2  11   1       10.02       55.48     33.66 o 
   3  11   1      188.23      129.17     38.60 o 
   4  11   1       34.10      108.97     43.39 o 
   5  11   1      186.43      200.62     63.10 o 
   6  11   1       28.17       49.91     50.80 o 
   7  11   1       37.20       98.16     65.91 o 
  -7  12   1       14.25       25.37     89.91 o 
  -6  12   1        0.02      -57.19     88.82 o 
  -5  12   1        0.02       59.48     65.38 o 
  -4  12   1        0.01      -30.28     47.82 o 
  -3  12   1        6.47      -15.21     50.48 o 
  -2  12   1        9.73        6.02     52.27 o 
  -1  12   1        0.12      -19.67     35.48 o 
   0  12   1        5.99       19.39     33.04 o 
   1  12   1       63.01       43.01     44.64 o 
   2  12   1        8.85       66.54     49.57 o 
   3  12   1        1.28       20.25     55.48 o 
   4  12   1        3.96      -61.76     54.81 o 
   5  12   1        4.20       24.65     93.51 o 
   6  12   1       96.26       68.68     66.31 o 
  -5  13   1        8.10       -5.19    107.51 o 
  -4  13   1       26.93       78.89     70.60 o 
  -3  13   1        6.84        7.01     61.97 o 
  -2  13   1        3.53       36.43     62.28 o 
  -1  13   1        1.44       66.75     45.72 o 
   0  13   1        0.20        5.65     41.75 o 
   1  13   1        0.00       25.49     51.00 o 
   2  13   1       11.25       82.37     83.30 o 
   3  13   1        0.04       30.44     67.42 o 
   4  13   1        1.41       51.81     70.39 o 
   5  13   1        0.58      -20.92     66.51 o 
  -2  14   1       15.10       47.63     70.00 o 
  -1  14   1        0.62      -56.75     68.63 o 
   0  14   1        3.35       44.34     74.68 o 
   1  14   1        2.58       80.54     68.16 o 
   2  14   1       39.53       95.65     67.36 o 
 -13   0   2       15.71      111.14     91.32 o 
 -12   0   2        4.37       -6.16     65.51 o 
 -11   0   2        7.35       11.18     58.97 o 
 -10   0   2      258.32      301.47     55.63 o 
  -9   0   2      104.32      106.68     42.91 o 
  -8   0   2       13.27        7.37     20.13 o 
  -7   0   2        0.34       10.39     19.90 o 
  -6   0   2      679.31      786.93     92.19 o 
  -5   0   2      140.68      198.42     29.43 o 
  -4   0   2      219.14      248.56     27.57 o 
  -3   0   2     4590.85     4424.54     82.49 o 
  -2   0   2     2680.27     2553.56     58.04 o 
  -1   0   2      339.33      389.32     13.70 o 
   0   0   2     7136.71     6923.35    109.40 o 
   1   0   2    10793.23    10845.13    168.73 o 
   2   0   2     6685.14     6694.75    117.18 o 
   3   0   2      199.24      233.74     23.09 o 
   4   0   2     2670.65     2495.47     91.41 o 
   5   0   2     1855.14     1568.32     54.56 o 
   6   0   2     2686.45     2485.00     74.19 o 
   7   0   2      117.96      118.33     37.02 o 
   8   0   2       34.54      -46.31     54.23 o 
   9   0   2      131.43       76.05     44.02 o 
  10   0   2      134.83       88.24    172.03 o 
  11   0   2       19.41      -16.85     63.23 o 
  12   0   2       18.13      115.65     72.19 o 
 -13   1   2        5.18      -17.86     51.52 o 
 -12   1   2        0.00      -28.79     45.97 o 
 -11   1   2       17.54       -7.07     60.91 o 
 -10   1   2       10.66       39.59     30.37 o 
  -9   1   2       32.53       19.02     20.00 o 
  -8   1   2       43.37       65.33     19.57 o 
  -7   1   2       78.08      107.41     17.23 o 
  -6   1   2       74.23       77.55     12.93 o 
  -5   1   2       17.78       16.07     11.71 o 
  -4   1   2      262.83      259.10     15.56 o 
  -3   1   2      348.28      342.21     17.78 o 
  -2   1   2     3427.64     3300.87     50.66 o 
  -1   1   2     3238.98     3237.32     46.91 o 
   0   1   2       41.68       52.70      4.48 o 
   1   1   2     4714.34     4664.82     57.96 o 
   2   1   2        0.19        2.34      6.35 o 
   3   1   2      466.97      464.76     33.92 o 
   4   1   2     5337.53     5109.83     74.37 o 
   5   1   2      113.32       78.90     20.13 o 
   6   1   2       25.55       44.88     16.28 o 
   7   1   2       89.27      136.13     22.99 o 
   8   1   2       25.43       65.17     28.13 o 
   9   1   2       23.20       22.10     28.07 o 
  10   1   2       17.83       45.05     35.25 o 
  11   1   2        1.55       -6.81     38.02 o 
  12   1   2        0.73      -16.76     46.88 o 
 -13   2   2        0.12       -2.69     51.87 o 
 -12   2   2        1.22       -2.39     43.83 o 
 -11   2   2       20.31       82.80     41.95 o 
 -10   2   2       41.81       16.91     31.61 o 
  -9   2   2        1.21       24.12     19.78 o 
  -8   2   2       84.95       92.62     25.86 o 
  -7   2   2        0.16        2.23     12.27 o 
  -6   2   2      100.74      112.54     14.96 o 
  -5   2   2      308.47      374.13     28.41 o 
  -4   2   2      490.45      540.98     28.09 o 
  -3   2   2      580.34      567.97     38.22 o 
  -2   2   2      132.06      136.57     14.37 o 
  -1   2   2    10477.64    10320.33    138.73 o 
   0   2   2     8871.49     8608.70    108.27 o 
   1   2   2     3393.62     3344.49     49.71 o 
   2   2   2      594.59      576.58     17.37 o 
   3   2   2        0.18        2.98      9.36 o 
   4   2   2     5783.59     5853.25     93.83 o 
   5   2   2      122.87      161.38     28.32 o 
   6   2   2       52.23       68.97     17.99 o 
   7   2   2       96.31       79.52     23.12 o 
   8   2   2      367.82      349.43     57.95 o 
   9   2   2        2.84       -4.51     31.06 o 
  10   2   2       81.63      -13.89     35.94 o 
  11   2   2        7.10        8.69     36.84 o 
  12   2   2        3.17      -28.93     51.84 o 
 -12   3   2       60.15      174.32     59.29 o 
 -11   3   2       39.21       67.30     43.08 o 
 -10   3   2       86.17       91.00     38.56 o 
  -9   3   2       10.47       27.96     23.20 o 
  -8   3   2       77.01       93.62     23.02 o 
  -7   3   2      197.13      252.66     38.55 o 
  -6   3   2      325.01      349.12     41.00 o 
  -5   3   2     1590.69     1603.25     40.88 o 
  -4   3   2      181.55      175.23     15.31 o 
  -3   3   2      272.81      294.97     26.66 o 
  -2   3   2      172.34      176.59     14.23 o 
  -1   3   2    33301.02    33290.86    347.50 o 
   0   3   2     3978.86     3866.42     62.53 o 
   1   3   2      492.23      464.52     17.00 o 
   2   3   2     1685.96     1589.23     30.61 o 
   3   3   2        7.03       16.09     10.10 o 
   4   3   2      352.41      356.50     25.31 o 
   5   3   2       74.98       97.62     22.30 o 
   6   3   2      713.05      824.88     71.73 o 
   7   3   2       56.57       82.88     25.22 o 
   8   3   2      159.54      144.94     30.20 o 
   9   3   2      180.25      114.56     40.84 o 
  10   3   2       50.50       18.33     40.00 o 
  11   3   2       21.91      -30.13     38.46 o 
  12   3   2        0.88       33.45     49.77 o 
 -12   4   2       10.42      -12.71     51.43 o 
 -11   4   2       12.60       71.12     41.75 o 
 -10   4   2      108.01      110.69     32.66 o 
  -9   4   2        4.43       13.75     24.86 o 
  -8   4   2      544.88      598.60     68.22 o 
  -7   4   2       83.90      117.39     25.01 o 
  -6   4   2      133.38      117.00     15.42 o 
  -5   4   2     1407.72     1393.00     50.10 o 
  -4   4   2       16.43       26.85     10.58 o 
  -3   4   2      371.28      375.92     19.08 o 
  -2   4   2     9978.55     9859.13    120.29 o 
  -1   4   2      985.86     1030.66     41.07 o 
   0   4   2     5145.80     5093.39     70.24 o 
   1   4   2      692.89      636.09     20.69 o 
   2   4   2       12.47       26.79      7.94 o 
   3   4   2      749.49      808.77     35.60 o 
   4   4   2      507.24      484.20     47.66 o 
   5   4   2     1559.55     1621.55     77.37 o 
   6   4   2      172.16      200.45     25.14 o 
   7   4   2        0.45        8.76     19.51 o 
   8   4   2       11.12       24.48     23.17 o 
   9   4   2        3.92      -26.63     32.92 o 
  10   4   2       39.23      103.93     52.89 o 
  11   4   2       10.65      -28.55     61.52 o 
 -12   5   2        0.63       44.65     57.26 o 
 -11   5   2        2.14        2.88     34.65 o 
 -10   5   2      152.46      181.80     38.73 o 
  -9   5   2       54.84       59.11     28.27 o 
  -8   5   2       75.38       47.31     24.33 o 
  -7   5   2     1771.55     1915.53     86.32 o 
  -6   5   2      516.04      504.34     31.54 o 
  -5   5   2      530.77      532.99     27.23 o 
  -4   5   2     2172.84     2219.40     50.28 o 
  -3   5   2      256.97      278.27     22.94 o 
  -2   5   2     3124.39     3287.89     55.70 o 
  -1   5   2        0.05       -8.20      7.74 o 
   0   5   2     1112.62     1164.15     52.05 o 
   1   5   2     1045.24      988.19     28.38 o 
   2   5   2      420.12      379.22     20.27 o 
   3   5   2       16.35        8.84     13.63 o 
   4   5   2      192.54      176.01     29.48 o 
   5   5   2       71.77       69.91     18.54 o 
   6   5   2       10.00       37.49     18.60 o 
   7   5   2        4.12        8.37     19.36 o 
   8   5   2       74.92       78.17     26.66 o 
   9   5   2       28.23       80.00     34.24 o 
  10   5   2        0.19       46.12     59.66 o 
  11   5   2       20.73      -59.87     58.76 o 
 -12   6   2        7.41        8.86     60.18 o 
 -11   6   2        0.41       -6.13     42.60 o 
 -10   6   2       33.20      108.14     36.58 o 
  -9   6   2       40.10       34.46     30.11 o 
  -8   6   2       24.01       77.43     27.76 o 
  -7   6   2      685.39      704.24     70.10 o 
  -6   6   2       34.47       29.96     21.05 o 
  -5   6   2      498.96      529.23     29.23 o 
  -4   6   2       10.05       18.81     14.63 o 
  -3   6   2      141.84      152.37     16.70 o 
  -2   6   2     1597.62     1676.49     40.99 o 
  -1   6   2       51.26       44.14     11.63 o 
   0   6   2       25.30       41.27     11.05 o 
   1   6   2      369.39      401.71     25.65 o 
   2   6   2      327.80      350.79     34.87 o 
   3   6   2       94.29       84.30     14.09 o 
   4   6   2        0.72        2.57     14.53 o 
   5   6   2       69.78       38.45     22.38 o 
   6   6   2      129.94      130.25     24.63 o 
   7   6   2        0.26       -0.49     26.07 o 
   8   6   2       11.87      102.27     83.22 o 
   9   6   2       53.09      110.70     57.99 o 
  10   6   2       18.13       27.85     69.94 o 
  11   6   2        0.36       -6.11     77.82 o 
 -11   7   2        0.00       15.00     44.68 o 
 -10   7   2       15.18       49.38     38.30 o 
  -9   7   2       29.58      230.69    166.27 o 
  -8   7   2       29.79       19.04     26.70 o 
  -7   7   2       64.23       84.95     30.36 o 
  -6   7   2        1.22       -6.66     20.58 o 
  -5   7   2       16.61       10.66     18.24 o 
  -4   7   2       59.28       60.89     15.02 o 
  -3   7   2        3.49       11.09     12.29 o 
  -2   7   2      906.37      878.54     34.81 o 
  -1   7   2       78.32       93.15     15.43 o 
   0   7   2      212.48      220.59     19.53 o 
   1   7   2       22.80       41.77     12.77 o 
   2   7   2      118.41      123.62     20.27 o 
   3   7   2      692.54      733.51     45.93 o 
   4   7   2      122.03      122.86     27.77 o 
   5   7   2        0.94       16.45     23.49 o 
   6   7   2      276.16      308.00     39.00 o 
   7   7   2        0.59        7.52     28.44 o 
   8   7   2       71.27      115.40     41.20 o 
   9   7   2        3.17       25.32     44.50 o 
  10   7   2        6.94       90.66     56.72 o 
 -11   8   2       12.52       19.72     63.98 o 
 -10   8   2        0.04       36.36     51.83 o 
  -9   8   2      105.63       55.27     36.53 o 
  -8   8   2       31.91       42.86     30.38 o 
  -7   8   2        4.94       30.34     27.08 o 
  -6   8   2      213.92      173.35     33.00 o 
  -5   8   2       27.25       48.93     23.93 o 
  -4   8   2       16.64       -4.69     14.63 o 
  -3   8   2       98.90       72.74     17.39 o 
  -2   8   2       42.59       64.21     15.81 o 
  -1   8   2      346.30      396.32     44.23 o 
   0   8   2      454.55      514.27     41.66 o 
   1   8   2      127.65      149.59     23.00 o 
   2   8   2      139.41      130.70     29.00 o 
   3   8   2      260.09      286.44     34.21 o 
   4   8   2        2.24       13.99     24.12 o 
   5   8   2       25.66      110.44     31.02 o 
   6   8   2      350.06      374.95     45.02 o 
   7   8   2       22.70       22.66     33.66 o 
   8   8   2      316.80      367.05     87.82 o 
   9   8   2        0.44       29.84     51.41 o 
  10   8   2       15.34       35.32     84.47 o 
 -10   9   2        5.66       -9.08     60.22 o 
  -9   9   2        8.71        7.51     46.60 o 
  -8   9   2        7.42        4.75     39.74 o 
  -7   9   2        0.34       42.02     37.08 o 
  -6   9   2       22.01       21.35     26.65 o 
  -5   9   2      105.33      100.96     29.50 o 
  -4   9   2      119.65      165.31     39.59 o 
  -3   9   2       30.63       43.21     18.38 o 
  -2   9   2      141.50       98.73     23.73 o 
  -1   9   2       26.51        2.27     23.05 o 
   0   9   2       12.31        7.26     19.19 o 
   1   9   2       45.61       37.48     20.34 o 
   2   9   2       51.92       -4.22     23.29 o 
   3   9   2      305.62      378.67     41.93 o 
   4   9   2       81.65      173.03     34.61 o 
   5   9   2      170.13      189.70     38.27 o 
   6   9   2        0.03       42.14     34.36 o 
   7   9   2       64.78       29.47     40.28 o 
   8   9   2      250.01      213.99     87.02 o 
   9   9   2       10.12      -12.56     64.33 o 
  -9  10   2       21.35        9.62     56.93 o 
  -8  10   2       23.41       53.58     48.97 o 
  -7  10   2       47.76       55.77     43.97 o 
  -6  10   2        6.25      -17.44     34.67 o 
  -5  10   2        8.81       30.46     85.19 o 
  -4  10   2       75.47       59.52     92.07 o 
  -3  10   2       15.81      -25.35     24.75 o 
  -2  10   2       37.60       50.55     24.01 o 
  -1  10   2        0.17       11.95     21.15 o 
   0  10   2       60.87       89.63     25.92 o 
   1  10   2       92.30      103.94     26.52 o 
   2  10   2      146.20      155.40     46.43 o 
   3  10   2       86.10       65.34     31.86 o 
   4  10   2        5.37       -6.42     28.42 o 
   5  10   2        5.22       -6.96     30.90 o 
   6  10   2      243.34      233.75     69.08 o 
   7  10   2        4.66       17.87     51.03 o 
   8  10   2       11.61       75.91     67.27 o 
  -8  11   2        4.56      -35.25     77.51 o 
  -7  11   2       10.91       67.46     80.23 o 
  -6  11   2        2.87      -33.39     51.73 o 
  -5  11   2        7.34       49.01     54.85 o 
  -4  11   2        0.81      120.40     56.20 o 
  -3  11   2        8.61       20.42     45.80 o 
  -2  11   2        6.29      -15.07     32.91 o 
  -1  11   2        0.03       -8.46     23.74 o 
   0  11   2        4.36        7.53     25.69 o 
   1  11   2      102.47      121.24     37.06 o 
   2  11   2      122.59       89.12     37.35 o 
   3  11   2       67.65       79.68     38.30 o 
   4  11   2       30.66       35.87     37.63 o 
   5  11   2      142.68      107.91     50.78 o 
   6  11   2       53.15       35.83     49.66 o 
   7  11   2       22.17        3.86     65.84 o 
  -7  12   2       94.67      111.61     74.51 o 
  -6  12   2       13.46       52.24     67.88 o 
  -5  12   2       13.11       17.06     57.96 o 
  -4  12   2       87.32      257.63     76.53 o 
  -3  12   2        0.11        7.92    102.94 o 
  -2  12   2        8.90       39.14     42.68 o 
  -1  12   2       37.64        5.28     37.50 o 
   0  12   2        5.55       27.02     36.03 o 
   1  12   2       27.07       35.50     46.90 o 
   2  12   2        3.71       53.53     47.84 o 
   3  12   2        1.61       11.41     37.35 o 
   4  12   2       14.98       28.72     45.67 o 
   5  12   2        8.83      -11.31     46.24 o 
   6  12   2        4.67       34.33     66.06 o 
  -5  13   2        1.53       16.02     73.16 o 
  -4  13   2      112.75       18.89     72.32 o 
  -3  13   2        1.06      -10.10     58.16 o 
  -2  13   2        6.68       55.71     58.20 o 
  -1  13   2       15.73        5.77     45.27 o 
   0  13   2       28.08       35.42     63.02 o 
   1  13   2        8.14       61.81     55.36 o 
   2  13   2       16.24       61.83     60.06 o 
   3  13   2       76.64       17.70     76.44 o 
   4  13   2       22.39       77.61     86.48 o 
  -2  14   2        9.72       -1.14     66.14 o 
  -1  14   2        0.61     -148.23    167.06 o 
   0  14   2       53.69        8.15    133.60 o 
   1  14   2       29.33       41.15     72.27 o 
 -13   1   3        4.40      -34.28     52.33 o 
 -12   1   3        1.99        3.19     42.87 o 
 -11   1   3        7.26        9.12     41.36 o 
 -10   1   3        0.40       28.79     32.22 o 
  -9   1   3        0.01       32.41     20.19 o 
  -8   1   3      113.11      158.47     20.90 o 
  -7   1   3      400.77      527.37     50.49 o 
  -6   1   3      594.65      648.80     55.58 o 
  -5   1   3       63.32       83.04     11.69 o 
  -4   1   3      587.31      657.46     27.11 o 
  -3   1   3     2879.09     2647.31     48.22 o 
  -2   1   3     2160.47     2018.54     56.00 o 
  -1   1   3       68.98       74.01      8.16 o 
   0   1   3      395.56      388.12     13.21 o 
   1   1   3     1901.52     1839.27     46.38 o 
   2   1   3       79.32       94.72     11.32 o 
   3   1   3      263.51      315.58     29.83 o 
   4   1   3      384.98      388.85     21.38 o 
   5   1   3      445.90      400.95     41.74 o 
   6   1   3      405.70      401.77     33.39 o 
   7   1   3      413.07      406.19     40.23 o 
   8   1   3        8.03       31.01     27.09 o 
   9   1   3      104.20       80.33     34.82 o 
  10   1   3       33.45       15.05     57.07 o 
  11   1   3        4.11       63.40     43.23 o 
 -13   2   3        3.45      -16.61     49.73 o 
 -12   2   3        5.09       44.14     53.46 o 
 -11   2   3       30.43       75.37     41.32 o 
 -10   2   3       35.12       14.91     26.71 o 
  -9   2   3       16.00       -8.51     20.75 o 
  -8   2   3        6.75       13.20     16.38 o 
  -7   2   3      287.01      342.64     28.38 o 
  -6   2   3     1108.53     1102.54     41.92 o 
  -5   2   3        8.81       25.71     10.50 o 
  -4   2   3      823.16      803.54     30.90 o 
  -3   2   3     1339.38     1277.56     32.42 o 
  -2   2   3      202.27      173.65     14.87 o 
  -1   2   3    16209.14    16313.05    199.18 o 
   0   2   3     1108.25     1027.66     42.99 o 
   1   2   3     1174.64     1072.43     34.80 o 
   2   2   3     1538.39     1502.86     29.88 o 
   3   2   3     1902.73     1835.22     67.64 o 
   4   2   3      200.96      173.45     19.37 o 
   5   2   3        1.05        7.39     13.42 o 
   6   2   3       72.10       51.47     18.76 o 
   7   2   3      534.53      526.56     84.88 o 
   8   2   3     1016.27      906.58     76.19 o 
   9   2   3      295.80      322.54     47.10 o 
  10   2   3       22.95       57.96     38.63 o 
  11   2   3        0.17        7.08     39.57 o 
 -13   3   3        2.43       35.02     61.39 o 
 -12   3   3        4.06       31.24     49.31 o 
 -11   3   3       49.01       64.89     44.14 o 
 -10   3   3       49.93       68.69     28.24 o 
  -9   3   3      161.56      137.05     29.46 o 
  -8   3   3        6.08       16.17     24.57 o 
  -7   3   3       30.74       37.67     14.60 o 
  -6   3   3       45.66       46.08     12.63 o 
  -5   3   3      174.48      185.72     19.01 o 
  -4   3   3      279.66      344.05     27.05 o 
  -3   3   3      338.18      366.64     30.28 o 
  -2   3   3       73.87       90.71     11.40 o 
  -1   3   3    12963.41    12891.56    145.88 o 
   0   3   3      998.44      954.91     37.58 o 
   1   3   3       22.86       25.43      7.14 o 
   2   3   3       23.91       27.50      7.24 o 
   3   3   3      211.46      248.28     25.78 o 
   4   3   3      895.69     1012.75     40.05 o 
   5   3   3      264.95      287.68     26.36 o 
   6   3   3       64.75       45.28     27.27 o 
   7   3   3      177.57      138.46     28.32 o 
   8   3   3       35.21       22.96     32.53 o 
   9   3   3      112.63       70.19     40.73 o 
  10   3   3        0.98       26.39     37.26 o 
  11   3   3       31.54       17.96     44.90 o 
 -12   4   3       77.75       68.77     81.85 o 
 -11   4   3       46.00       48.89     33.74 o 
 -10   4   3        0.12       -9.95     26.11 o 
  -9   4   3      279.78      346.17     49.27 o 
  -8   4   3      211.66      239.50     32.74 o 
  -7   4   3      266.43      344.50     37.63 o 
  -6   4   3      918.39      888.51     47.72 o 
  -5   4   3       31.36       28.11     11.36 o 
  -4   4   3      144.36      187.76     20.10 o 
  -3   4   3     1431.16     1330.31     62.32 o 
  -2   4   3      210.00      252.82     18.00 o 
  -1   4   3     2411.00     2318.17     59.54 o 
   0   4   3       60.05       71.30     12.44 o 
   1   4   3      785.87      758.95     37.26 o 
   2   4   3     3400.51     3391.17     54.44 o 
   3   4   3       62.30       70.12      9.87 o 
   4   4   3      615.09      603.87     44.69 o 
   5   4   3       37.91       44.01     17.14 o 
   6   4   3       80.24       63.70     19.05 o 
   7   4   3      136.56      140.69     26.29 o 
   8   4   3      123.36       91.51     28.04 o 
   9   4   3       18.49       12.31     33.88 o 
  10   4   3        0.01      -45.64     48.09 o 
  11   4   3        0.32       22.20     58.75 o 
 -12   5   3       80.01       29.80     58.68 o 
 -11   5   3       40.39       56.61     35.90 o 
 -10   5   3       50.76       80.18     31.44 o 
  -9   5   3       57.28       63.65     32.76 o 
  -8   5   3       43.08       20.78     22.26 o 
  -7   5   3      763.42      764.73     50.09 o 
  -6   5   3       98.31       87.55     18.23 o 
  -5   5   3      267.63      262.51     23.89 o 
  -4   5   3      371.68      422.28     43.44 o 
  -3   5   3      202.18      231.72     21.95 o 
  -2   5   3      321.51      332.79     28.71 o 
  -1   5   3      692.55      752.19     25.64 o 
   0   5   3       10.32       -5.15      9.99 o 
   1   5   3      265.27      283.15     25.74 o 
   2   5   3      797.91      868.41     27.38 o 
   3   5   3      202.05      231.09     19.18 o 
   4   5   3      212.71      236.14     34.12 o 
   5   5   3       38.76       58.23     18.67 o 
   6   5   3       16.08        2.00     27.59 o 
   7   5   3      468.93      520.41     48.26 o 
   8   5   3        3.33       52.83     31.44 o 
   9   5   3        4.57       54.95     44.47 o 
  10   5   3        1.11      -18.37     58.34 o 
  11   5   3       22.93        4.02     61.05 o 
 -12   6   3        0.48      -85.88     57.25 o 
 -11   6   3        0.09       18.40     35.63 o 
 -10   6   3       54.93       74.41     34.11 o 
  -9   6   3        0.55       21.72     27.40 o 
  -8   6   3       39.74       -0.31     22.50 o 
  -7   6   3     1069.43     1170.20     63.97 o 
  -6   6   3       58.26       46.74     21.40 o 
  -5   6   3        0.75        0.04     13.46 o 
  -4   6   3        1.94       14.62     11.41 o 
  -3   6   3      795.17      938.02     41.92 o 
  -2   6   3       38.25       29.87     11.20 o 
  -1   6   3     1465.41     1372.80     36.28 o 
   0   6   3      662.17      646.19     33.50 o 
   1   6   3      884.55      893.46     29.17 o 
   2   6   3      761.07      805.71     46.90 o 
   3   6   3      382.11      346.26     33.53 o 
   4   6   3       15.50       -1.16     20.47 o 
   5   6   3       43.22       81.22     26.28 o 
   6   6   3        2.40        7.70     24.28 o 
   7   6   3      431.01      428.88     47.73 o 
   8   6   3        4.75      -23.49     36.52 o 
   9   6   3       85.47       41.95     39.24 o 
  10   6   3       32.49       22.26     72.55 o 
 -11   7   3       23.22       56.98     44.86 o 
 -10   7   3       15.96       38.59     35.40 o 
  -9   7   3        1.41       41.22     31.89 o 
  -8   7   3       21.72       67.80     30.05 o 
  -7   7   3       81.98       93.99     28.21 o 
  -6   7   3        6.27       12.18     21.32 o 
  -5   7   3        8.61      -13.67     18.80 o 
  -4   7   3        2.42       -3.17     14.41 o 
  -3   7   3      234.40      282.00     22.60 o 
  -2   7   3        1.45       13.66     12.35 o 
  -1   7   3      917.37      829.48     55.19 o 
   0   7   3      519.51      538.75     28.49 o 
   1   7   3       28.72       28.90     14.86 o 
   2   7   3        9.71       22.54     15.15 o 
   3   7   3      801.59      935.65     66.01 o 
   4   7   3      633.32      587.53     46.97 o 
   5   7   3       90.23      136.82     32.29 o 
   6   7   3        0.42        7.74     26.44 o 
   7   7   3       62.57       41.14     32.92 o 
   8   7   3       29.37      112.28     41.01 o 
   9   7   3        1.34       39.97     45.91 o 
  10   7   3        5.08       86.27     78.34 o 
 -11   8   3        2.11      -23.08     58.96 o 
 -10   8   3        7.38       82.15     42.58 o 
  -9   8   3        0.21       -0.81     32.51 o 
  -8   8   3        3.09       20.27     28.09 o 
  -7   8   3        4.42        0.53     25.69 o 
  -6   8   3        0.03      -19.50     22.74 o 
  -5   8   3        9.27       21.20     22.35 o 
  -4   8   3       26.82       11.57     16.76 o 
  -3   8   3       27.65       24.76     15.67 o 
  -2   8   3      149.65      102.62     20.60 o 
  -1   8   3       12.31       24.58     17.47 o 
   0   8   3        1.39      -19.73     14.52 o 
   1   8   3      125.48       96.50     21.85 o 
   2   8   3       27.06       17.52     21.51 o 
   3   8   3        3.23       -5.24     22.25 o 
   4   8   3       28.28       23.58     25.56 o 
   5   8   3        6.02       36.75     28.59 o 
   6   8   3        0.64        2.11     29.79 o 
   7   8   3       14.67      -10.76     34.94 o 
   8   8   3        1.70      -14.29     49.49 o 
   9   8   3        0.35      -29.85     55.91 o 
 -10   9   3        0.67       10.44     57.56 o 
  -9   9   3        1.56       31.88     45.62 o 
  -8   9   3       59.31       94.78     36.90 o 
  -7   9   3        2.12       13.29     30.69 o 
  -6   9   3        4.66       13.24     27.83 o 
  -5   9   3       16.75       22.97     25.26 o 
  -4   9   3       42.14       17.70     25.50 o 
  -3   9   3       21.71       36.55     23.34 o 
  -2   9   3       15.60        1.22     18.96 o 
  -1   9   3      124.71      124.37     29.03 o 
   0   9   3       35.96       21.60     20.34 o 
   1   9   3       96.83       67.53     22.03 o 
   2   9   3       42.17       54.76     26.43 o 
   3   9   3       40.05       73.65     29.59 o 
   4   9   3       36.74       42.35     30.99 o 
   5   9   3       51.21       36.66     33.97 o 
   6   9   3        1.89      -10.94     32.91 o 
   7   9   3        4.20       36.03     44.34 o 
   8   9   3        7.74      -19.96     54.70 o 
   9   9   3        2.03       74.25     68.68 o 
  -9  10   3        0.45        0.10     56.77 o 
  -8  10   3        3.50      -42.27     62.85 o 
  -7  10   3       36.08       77.56     56.43 o 
  -6  10   3       35.22        0.63     46.03 o 
  -5  10   3        0.18       11.92     32.62 o 
  -4  10   3       17.25       36.60     33.33 o 
  -3  10   3        8.82      -11.88     30.18 o 
  -2  10   3       47.16       40.13     25.47 o 
  -1  10   3        0.01       -9.33     26.86 o 
   0  10   3       18.95        4.02     22.24 o 
   1  10   3      101.87       98.08     27.23 o 
   2  10   3      435.37      471.96     78.07 o 
   3  10   3      260.42      290.49     56.93 o 
   4  10   3        7.58       29.15     32.04 o 
   5  10   3       99.03      108.03     41.53 o 
   6  10   3        1.00      -21.55     36.91 o 
   7  10   3       41.53        6.56     55.14 o 
   8  10   3       12.12       48.14     71.99 o 
  -8  11   3        4.08       21.14     83.08 o 
  -7  11   3        0.03      -42.32    137.31 o 
  -6  11   3        0.01       58.24     57.80 o 
  -5  11   3       22.54       34.02    115.95 o 
  -4  11   3        0.65      -19.57     46.44 o 
  -3  11   3       19.20       32.68     30.64 o 
  -2  11   3      127.25      109.30     38.43 o 
  -1  11   3       30.08       49.86     30.26 o 
   0  11   3      108.22      146.32     32.22 o 
   1  11   3       20.30      103.26     34.83 o 
   2  11   3        0.18      -19.25     32.20 o 
   3  11   3       67.22      106.87     40.39 o 
   4  11   3      109.13       78.87     42.71 o 
   5  11   3      339.23      306.90     78.33 o 
   6  11   3       23.87       81.85     58.05 o 
   7  11   3        0.03        0.99     71.26 o 
  -7  12   3        4.52      -53.40     58.55 o 
  -6  12   3        1.47       15.62     89.90 o 
  -5  12   3       32.16       19.21     59.76 o 
  -4  12   3       10.01       82.28     62.97 o 
  -3  12   3       38.85       80.59     92.75 o 
  -2  12   3        0.06      -28.30     35.13 o 
  -1  12   3        6.82       52.65     57.20 o 
   0  12   3       47.91       52.58     93.95 o 
   1  12   3       67.77       56.17     42.28 o 
   2  12   3       29.28       73.90     41.43 o 
   3  12   3       31.05       41.87     43.46 o 
   4  12   3       12.95       57.57     45.80 o 
   5  12   3       11.05       53.56     58.09 o 
  -5  13   3       15.77        2.79     67.97 o 
  -4  13   3       27.87       17.71     65.33 o 
  -3  13   3        1.37       14.85     83.13 o 
  -2  13   3        3.24      -11.58     55.34 o 
  -1  13   3       14.90       34.42     46.63 o 
   0  13   3       18.44       34.63     87.60 o 
   1  13   3       53.37       62.47     71.12 o 
   2  13   3        1.98       22.76     59.32 o 
   3  13   3        0.04      -28.42     58.72 o 
   4  13   3        1.25       54.35     73.37 o 
  -2  14   3       11.92       -6.60     69.92 o 
  -1  14   3        0.00      -33.74     73.71 o 
   0  14   3        0.95      100.45     81.64 o 
 -13   0   4       34.12       20.60     71.37 o 
 -12   0   4        6.72      -11.69     56.84 o 
 -11   0   4        8.00       13.14     62.40 o 
 -10   0   4      273.79      333.96     84.85 o 
  -9   0   4      132.58      136.64     31.78 o 
  -8   0   4       19.37       43.99     22.22 o 
  -7   0   4       74.79       91.24     22.96 o 
  -6   0   4       11.88       23.59     15.50 o 
  -5   0   4       18.38       13.46     16.67 o 
  -4   0   4     1842.69     1721.75     96.17 o 
  -3   0   4      225.40      240.99     30.79 o 
  -2   0   4      924.11      905.34     46.13 o 
  -1   0   4     3396.35     3160.20     88.16 o 
   0   0   4     2722.87     2517.19    112.17 o 
   1   0   4     1782.20     1678.22     53.78 o 
   2   0   4     1679.73     1566.57     89.81 o 
   3   0   4     2044.94     1961.06     58.02 o 
   4   0   4       12.36       10.83     15.22 o 
   5   0   4      474.26      401.86    111.80 o 
   6   0   4        0.02       19.03     31.59 o 
   7   0   4      323.68      336.25     57.72 o 
   8   0   4       85.97       70.54     41.60 o 
   9   0   4        8.07       49.63     45.67 o 
  10   0   4      100.54      109.36     61.37 o 
  11   0   4       17.10      -20.10     63.54 o 
 -13   1   4       69.00       71.69     88.36 o 
 -12   1   4       10.90       41.57     49.33 o 
 -11   1   4      186.68      125.95     50.67 o 
 -10   1   4        3.99       -3.11     24.74 o 
  -9   1   4      302.05      350.86     38.74 o 
  -8   1   4      263.13      319.81     37.13 o 
  -7   1   4       56.25       82.34     19.72 o 
  -6   1   4       37.20       43.88     12.06 o 
  -5   1   4       10.68        1.46      9.92 o 
  -4   1   4      598.04      616.92     27.21 o 
  -3   1   4      398.20      384.02     20.34 o 
  -2   1   4     3574.23     3470.09     57.39 o 
  -1   1   4        2.55       -1.31      5.63 o 
   0   1   4       18.42       15.62      7.01 o 
   1   1   4     2146.73     2091.24     36.97 o 
   2   1   4       58.35       44.63     10.84 o 
   3   1   4       40.94       44.12     11.13 o 
   4   1   4        0.02        6.33     10.30 o 
   5   1   4       20.69       46.68     18.34 o 
   6   1   4        0.03       24.71     19.41 o 
   7   1   4        0.10       14.05     26.69 o 
   8   1   4       43.56      122.62     34.60 o 
   9   1   4        3.58       32.05     33.19 o 
  10   1   4        0.22       57.82     40.63 o 
  11   1   4        0.03       49.10     46.81 o 
 -13   2   4        1.65      -32.53     61.98 o 
 -12   2   4        0.03       59.37     56.81 o 
 -11   2   4        2.62       -5.53     46.46 o 
 -10   2   4       34.98       40.95     27.00 o 
  -9   2   4      247.30      277.57     43.08 o 
  -8   2   4      396.75      382.51     31.32 o 
  -7   2   4      297.36      277.02     23.08 o 
  -6   2   4       25.71       32.32     13.19 o 
  -5   2   4        0.11        7.51      9.72 o 
  -4   2   4      208.78      265.87     19.34 o 
  -3   2   4       94.25      113.50     13.27 o 
  -2   2   4        6.82       15.56      7.97 o 
  -1   2   4       23.15       22.62      7.14 o 
   0   2   4       41.63       46.51      7.38 o 
   1   2   4      196.35      181.01     21.60 o 
   2   2   4       31.33       29.63      8.28 o 
   3   2   4       14.25       26.85      9.48 o 
   4   2   4       58.66       44.16     12.01 o 
   5   2   4      149.91      146.74     21.13 o 
   6   2   4      223.60      234.46     27.27 o 
   7   2   4        0.23       -4.57     23.95 o 
   8   2   4       12.57       23.58     53.39 o 
   9   2   4       23.87        5.52     44.31 o 
  10   2   4        4.32       15.56     40.85 o 
  11   2   4        5.93       23.40     49.87 o 
 -13   3   4        2.81       36.03     63.25 o 
 -12   3   4        7.50      -21.04     53.25 o 
 -11   3   4      142.84      144.45     40.43 o 
 -10   3   4      246.56      221.82     36.88 o 
  -9   3   4        7.08       27.18     22.32 o 
  -8   3   4      347.78      336.67     42.76 o 
  -7   3   4      448.71      364.29     28.82 o 
  -6   3   4        0.21        3.53     12.00 o 
  -5   3   4      153.00      156.09     18.57 o 
  -4   3   4     2833.27     2780.45     58.04 o 
  -3   3   4      193.23      204.38     17.40 o 
  -2   3   4     2857.80     2875.83     91.73 o 
  -1   3   4     1821.50     1729.85     34.15 o 
   0   3   4      119.55      151.64     20.93 o 
   1   3   4       45.32       52.21      8.21 o 
   2   3   4     1031.44     1071.32     28.79 o 
   3   3   4      519.80      537.50     37.85 o 
   4   3   4      370.09      360.76     36.32 o 
   5   3   4       32.52       27.34     24.61 o 
   6   3   4        4.64       12.27     18.11 o 
   7   3   4       28.97       99.31     30.56 o 
   8   3   4        9.03       25.95     27.12 o 
   9   3   4       87.69       63.21     41.34 o 
  10   3   4        0.37       28.70     51.14 o 
  11   3   4       14.74       40.91     59.82 o 
 -12   4   4        0.21      -35.84     47.85 o 
 -11   4   4       13.86       30.28     32.55 o 
 -10   4   4      101.39       51.63     29.30 o 
  -9   4   4        0.38       -4.12     22.83 o 
  -8   4   4        5.71       -7.97     20.58 o 
  -7   4   4      118.48      111.59     20.75 o 
  -6   4   4       13.15       31.25     15.08 o 
  -5   4   4       91.84       92.48     26.53 o 
  -4   4   4       15.58       20.48     10.72 o 
  -3   4   4      819.43      946.25     35.51 o 
  -2   4   4      188.95      172.63     22.44 o 
  -1   4   4     2460.88     2527.39     37.96 o 
   0   4   4       24.50       25.15     12.70 o 
   1   4   4     1317.31     1342.36     38.51 o 
   2   4   4     2747.24     2561.30     46.43 o 
   3   4   4      299.76      350.87     18.67 o 
   4   4   4     2018.81     2079.14     78.52 o 
   5   4   4        0.18       24.76     17.27 o 
   6   4   4      603.80      676.68     84.16 o 
   7   4   4       61.14       23.87     24.23 o 
   8   4   4      168.33      132.60     46.98 o 
   9   4   4       21.99       -2.26     48.76 o 
  10   4   4       31.59      -29.01     53.49 o 
  11   4   4       42.11      -25.52     53.94 o 
 -12   5   4        0.76        4.99     66.11 o 
 -11   5   4       16.27       42.72     33.77 o 
 -10   5   4      154.36      202.92     37.15 o 
  -9   5   4       69.61       87.83     29.17 o 
  -8   5   4       24.28       50.41     27.45 o 
  -7   5   4       42.23       17.37     19.94 o 
  -6   5   4        7.54        4.73     15.25 o 
  -5   5   4      455.88      414.51     29.31 o 
  -4   5   4      233.28      240.49     23.41 o 
  -3   5   4      178.75      161.41     27.57 o 
  -2   5   4      626.75      585.83     25.59 o 
  -1   5   4     4103.79     4152.90     63.93 o 
   0   5   4      243.17      239.64     20.95 o 
   1   5   4      794.44      818.49     36.15 o 
   2   5   4       84.08      104.02     13.11 o 
   3   5   4       84.07       84.54     25.45 o 
   4   5   4      359.77      376.30     37.43 o 
   5   5   4       54.23       58.28     24.77 o 
   6   5   4     1027.88      971.77     70.40 o 
   7   5   4      174.04      156.00     36.85 o 
   8   5   4      147.27       92.64     36.11 o 
   9   5   4       29.38      -40.84     44.18 o 
  10   5   4       23.75       29.86     84.96 o 
 -12   6   4       16.13       32.82     46.73 o 
 -11   6   4        7.42        2.69     36.63 o 
 -10   6   4        4.62        2.92     27.74 o 
  -9   6   4        0.24        4.48     25.64 o 
  -8   6   4       67.59       54.01     27.41 o 
  -7   6   4      484.99      488.66     44.22 o 
  -6   6   4        0.21       24.37     16.15 o 
  -5   6   4      106.10      118.59     20.45 o 
  -4   6   4       40.44       27.26     13.94 o 
  -3   6   4      444.28      489.80     42.81 o 
  -2   6   4     2311.01     2178.07     53.59 o 
  -1   6   4      928.69      974.39     45.14 o 
   0   6   4      432.86      440.00     29.07 o 
   1   6   4      118.63      166.03     20.22 o 
   2   6   4     1134.41     1118.76     90.27 o 
   3   6   4      263.21      248.11     30.49 o 
   4   6   4        5.33       30.50     21.32 o 
   5   6   4       31.51       75.08     27.72 o 
   6   6   4       25.25       49.18     32.96 o 
   7   6   4      360.16      277.43     68.65 o 
   8   6   4       27.68       68.90     37.62 o 
   9   6   4        2.03      -50.83     95.26 o 
  10   6   4       37.99      -13.37     58.40 o 
 -11   7   4       20.38      -19.26     38.24 o 
 -10   7   4       14.53       41.29     35.84 o 
  -9   7   4        3.38       -2.83     28.55 o 
  -8   7   4        4.78       15.03     26.88 o 
  -7   7   4       15.41       18.17     24.24 o 
  -6   7   4       51.44       61.70     25.03 o 
  -5   7   4      232.32      241.41     27.11 o 
  -4   7   4       22.16       13.27     14.76 o 
  -3   7   4      588.55      571.24     30.29 o 
  -2   7   4      100.79      142.15     20.85 o 
  -1   7   4       64.10       61.15     17.32 o 
   0   7   4       55.19       66.60     18.08 o 
   1   7   4       81.82       87.84     18.98 o 
   2   7   4        7.20       21.56     17.63 o 
   3   7   4       12.73       23.23     21.97 o 
   4   7   4       11.63      -22.45     23.16 o 
   5   7   4        1.42      -27.42     29.85 o 
   6   7   4        0.36      -40.14     26.76 o 
   7   7   4      116.87      116.96     40.39 o 
   8   7   4       16.44      -21.76     37.24 o 
   9   7   4        4.65        2.81     50.56 o 
 -11   8   4       17.21        2.89     48.35 o 
 -10   8   4       25.12       -6.38     41.54 o 
  -9   8   4       35.35       55.03     33.96 o 
  -8   8   4       38.37       20.15     31.11 o 
  -7   8   4      145.47      183.88     36.59 o 
  -6   8   4       83.06       96.34     29.39 o 
  -5   8   4       22.65       16.63     22.65 o 
  -4   8   4      176.73      179.73     33.32 o 
  -3   8   4       63.62       64.98     22.71 o 
  -2   8   4       28.67       20.34     17.36 o 
  -1   8   4       62.21       86.65     29.21 o 
   0   8   4       48.22       47.21     20.55 o 
   1   8   4      145.48      130.27     22.47 o 
   2   8   4      105.86       54.06     34.65 o 
   3   8   4        0.48       15.03     24.69 o 
   4   8   4        0.05       -1.13     25.82 o 
   5   8   4       79.44       99.27     33.78 o 
   6   8   4        2.78       -7.45     38.49 o 
   7   8   4       16.41       33.60     38.51 o 
   8   8   4        6.65       34.84     59.40 o 
   9   8   4        0.19        1.06     64.93 o 
 -10   9   4        6.83      -16.02     69.64 o 
  -9   9   4        6.49       45.47     39.53 o 
  -8   9   4       22.70      -28.31     32.25 o 
  -7   9   4        1.96        9.72     30.19 o 
  -6   9   4       14.45       10.43     52.39 o 
  -5   9   4      223.97      312.15     49.60 o 
  -4   9   4       46.33       86.59     32.78 o 
  -3   9   4        2.77      -12.07     21.90 o 
  -2   9   4       74.41       72.01     24.51 o 
  -1   9   4       75.49       79.48     23.20 o 
   0   9   4       29.79       24.23     20.46 o 
   1   9   4        4.93        3.43     18.67 o 
   2   9   4        0.04       -2.77     25.35 o 
   3   9   4        3.42      -25.39     26.58 o 
   4   9   4        4.66       36.94     29.24 o 
   5   9   4        2.52        6.69     33.01 o 
   6   9   4        2.76       -2.49     37.21 o 
   7   9   4        7.77        5.54     46.63 o 
   8   9   4        6.54      -13.93     63.65 o 
  -9  10   4       14.03      -13.19     75.03 o 
  -8  10   4       50.69      -29.85     63.94 o 
  -7  10   4       30.12       -3.77     44.08 o 
  -6  10   4        3.36        7.33     37.33 o 
  -5  10   4       18.36       25.19     40.43 o 
  -4  10   4        0.16       -3.16     26.64 o 
  -3  10   4       35.17       30.56     28.06 o 
  -2  10   4       16.71       34.06     25.82 o 
  -1  10   4       48.39       29.75     31.84 o 
   0  10   4       14.68       15.88     22.98 o 
   1  10   4        0.25       28.36     28.62 o 
   2  10   4       37.99       69.42     31.43 o 
   3  10   4        0.05      -42.18     47.78 o 
   4  10   4        8.62        0.60     34.16 o 
   5  10   4       11.29       56.47     38.20 o 
   6  10   4       23.20       57.91     47.33 o 
   7  10   4        0.03       20.30     64.59 o 
  -8  11   4       18.35       49.74     84.82 o 
  -7  11   4       42.92       46.13     63.57 o 
  -6  11   4       32.64      -41.54     72.03 o 
  -5  11   4        4.19       50.30     41.60 o 
  -4  11   4       47.03       16.76     36.04 o 
  -3  11   4        0.40      -12.86     28.85 o 
  -2  11   4       22.43       -3.86     27.52 o 
  -1  11   4        1.46        4.33     26.50 o 
   0  11   4        7.59       28.50     32.47 o 
   1  11   4        8.80       44.85     34.28 o 
   2  11   4        6.58       14.42     34.47 o 
   3  11   4        2.71       44.05     39.14 o 
   4  11   4       31.52       62.49     59.78 o 
   5  11   4       16.59       39.05     49.58 o 
   6  11   4        0.28       31.17     65.00 o 
  -7  12   4       16.61       66.88     70.02 o 
  -6  12   4       27.25      -27.94     61.53 o 
  -5  12   4       72.20      114.48     74.33 o 
  -4  12   4      115.51      -14.83     57.30 o 
  -3  12   4       19.70       81.37     58.70 o 
  -2  12   4       54.82       57.61     35.99 o 
  -1  12   4       29.82       -7.71     40.30 o 
   0  12   4       38.67       39.21     42.28 o 
   1  12   4       19.27       24.16     38.17 o 
   2  12   4       15.21      -17.94     42.42 o 
   3  12   4        0.12        1.36     42.22 o 
   4  12   4        8.00       16.42     47.12 o 
   5  12   4       34.78       21.48     68.28 o 
  -5  13   4       22.85       73.48     78.65 o 
  -4  13   4        1.44      134.99    107.11 o 
  -3  13   4        2.66       79.11     70.97 o 
  -2  13   4        0.01      -21.80     45.89 o 
  -1  13   4        9.16       72.32     72.50 o 
   0  13   4      139.98       65.28     74.16 o 
   1  13   4        6.14       47.14     73.07 o 
   2  13   4        0.78       51.71     55.27 o 
   3  13   4        0.23       51.04     55.02 o 
 -13   1   5       24.43      132.48     69.38 o 
 -12   1   5        4.15      -33.17     48.87 o 
 -11   1   5       50.74       29.45     42.84 o 
 -10   1   5       84.76      102.79     34.44 o 
  -9   1   5      474.11      487.41     37.44 o 
  -8   1   5      461.19      467.06     34.25 o 
  -7   1   5     1428.84     1446.77     55.61 o 
  -6   1   5      142.38      201.91     41.67 o 
  -5   1   5        1.36       20.65     10.88 o 
  -4   1   5     1184.91     1138.65     44.71 o 
  -3   1   5     4102.33     4161.53     89.22 o 
  -2   1   5     2785.39     2831.34     52.85 o 
  -1   1   5      148.32      183.55     19.13 o 
   0   1   5      473.84      577.36     28.69 o 
   1   1   5      170.41      168.54     15.63 o 
   2   1   5       67.94       85.61     11.50 o 
   3   1   5      100.09      102.22     14.52 o 
   4   1   5       90.49       80.76     15.29 o 
   5   1   5      174.00      163.02     22.59 o 
   6   1   5        6.95       17.65     23.34 o 
   7   1   5      502.88      536.76     68.65 o 
   8   1   5      165.99      105.34     53.97 o 
   9   1   5        7.07        4.40     36.67 o 
  10   1   5        0.05        1.90     39.11 o 
  11   1   5       10.66      -34.92     46.50 o 
 -13   2   5       16.94      -19.70     57.04 o 
 -12   2   5       22.90       71.13     59.16 o 
 -11   2   5        5.97       26.24     44.29 o 
 -10   2   5      124.10      109.47     30.65 o 
  -9   2   5      220.46      223.01     32.86 o 
  -8   2   5      336.58      283.45     33.59 o 
  -7   2   5     1107.34     1173.21     48.46 o 
  -6   2   5     1097.56     1160.39     58.07 o 
  -5   2   5     1387.38     1497.86     63.50 o 
  -4   2   5        9.39       28.75     11.69 o 
  -3   2   5       17.13       15.01      8.96 o 
  -2   2   5     3536.76     3415.86     61.14 o 
  -1   2   5     3384.92     3400.81     70.54 o 
   0   2   5       21.52       28.01      9.46 o 
   1   2   5       98.45      110.48     12.04 o 
   2   2   5      810.46      832.67     36.70 o 
   3   2   5        0.27       -2.95      9.47 o 
   4   2   5       93.95      113.69     19.56 o 
   5   2   5      150.21      159.43     23.41 o 
   6   2   5      265.39      282.37     40.77 o 
   7   2   5      288.49      288.78     39.67 o 
   8   2   5      188.98      205.87     44.32 o 
   9   2   5       43.44        6.69     36.90 o 
  10   2   5        3.62       35.56     44.86 o 
  11   2   5        7.76      -43.29     64.10 o 
 -13   3   5       17.31       35.90     66.69 o 
 -12   3   5       12.79       44.62     58.32 o 
 -11   3   5       34.18       31.64     33.93 o 
 -10   3   5       64.97       86.84     29.37 o 
  -9   3   5       13.34       27.91     24.10 o 
  -8   3   5     1834.76     1693.58     65.40 o 
  -7   3   5        0.36        9.27     14.19 o 
  -6   3   5       16.41       -1.66     12.17 o 
  -5   3   5     1303.49     1244.89     44.22 o 
  -4   3   5        0.07       -0.45      9.37 o 
  -3   3   5     2183.52     2256.24     55.17 o 
  -2   3   5     1202.72     1178.88     34.33 o 
  -1   3   5      454.93      450.69     18.15 o 
   0   3   5      196.19      244.97     22.09 o 
   1   3   5      333.70      349.87     22.93 o 
   2   3   5        7.06       -6.13      8.33 o 
   3   3   5      285.54      308.17     24.45 o 
   4   3   5      142.25      177.18     45.33 o 
   5   3   5      210.76      256.04     27.73 o 
   6   3   5      522.30      499.04     38.55 o 
   7   3   5       32.08       34.25     27.97 o 
   8   3   5       40.01       93.14     62.62 o 
   9   3   5        1.72      109.56     57.65 o 
  10   3   5        6.65       25.81     75.14 o 
 -12   4   5       50.12      116.09     62.89 o 
 -11   4   5       25.45       39.00     31.18 o 
 -10   4   5       28.57       30.45     27.40 o 
  -9   4   5        6.86      -30.99     20.66 o 
  -8   4   5      394.35      324.74     37.29 o 
  -7   4   5        7.65      -14.19     14.66 o 
  -6   4   5       40.62       60.24     25.92 o 
  -5   4   5      169.91      156.52     19.63 o 
  -4   4   5      145.14      129.98     21.37 o 
  -3   4   5      273.05      304.99     22.39 o 
  -2   4   5      257.04      249.94     18.79 o 
  -1   4   5       46.74       45.25     12.23 o 
   0   4   5       16.24       14.04     11.05 o 
   1   4   5      216.69      289.61     32.48 o 
   2   4   5      538.30      576.11     23.27 o 
   3   4   5     1026.71     1016.08     39.50 o 
   4   4   5       23.54       38.97     26.44 o 
   5   4   5       76.70       72.82     30.43 o 
   6   4   5       54.89       35.57     28.70 o 
   7   4   5        8.39       12.41     28.52 o 
   8   4   5        3.39       64.64     44.06 o 
   9   4   5        0.97      -36.07     48.23 o 
  10   4   5        4.86       32.34     66.63 o 
 -12   5   5        4.35        8.10     42.50 o 
 -11   5   5        6.31        1.33     33.90 o 
 -10   5   5       27.14        7.19     28.14 o 
  -9   5   5       23.17        8.15     23.84 o 
  -8   5   5      237.06      162.13     29.91 o 
  -7   5   5      142.49      109.23     28.30 o 
  -6   5   5        6.22        8.66     14.96 o 
  -5   5   5       27.68       35.63     15.10 o 
  -4   5   5        0.03       -8.67     11.06 o 
  -3   5   5      441.84      495.60     28.77 o 
  -2   5   5     3467.27     3242.19     89.50 o 
  -1   5   5        6.00        5.35     10.79 o 
   0   5   5      125.34      141.30     30.19 o 
   1   5   5       22.22       16.48     12.77 o 
   2   5   5      435.47      405.29     28.63 o 
   3   5   5      246.27      276.61     32.10 o 
   4   5   5       29.93       25.70     21.90 o 
   5   5   5       34.04       44.81     24.29 o 
   6   5   5        0.07       12.21     27.39 o 
   7   5   5      148.61      177.82     41.86 o 
   8   5   5       41.04       12.51     37.45 o 
   9   5   5       22.28      -33.06     58.68 o 
  10   5   5        9.81       67.36     68.46 o 
 -12   6   5       50.45       34.23     48.41 o 
 -11   6   5        0.16       34.19     35.66 o 
 -10   6   5        3.07       30.38     29.98 o 
  -9   6   5        1.45        9.36     25.86 o 
  -8   6   5      236.00      221.46     35.67 o 
  -7   6   5       96.00      122.52     30.03 o 
  -6   6   5      376.93      418.54     33.59 o 
  -5   6   5        5.08        9.20     14.96 o 
  -4   6   5      129.86      115.78     19.85 o 
  -3   6   5      473.58      510.54     31.69 o 
  -2   6   5      658.31      650.95     37.03 o 
  -1   6   5      886.10      895.36     57.49 o 
   0   6   5      180.25      190.02     21.29 o 
   1   6   5      591.01      712.12     85.82 o 
   2   6   5      239.68      244.20     27.71 o 
   3   6   5      191.28      184.94     29.66 o 
   4   6   5       52.47       92.92     26.41 o 
   5   6   5       56.62       59.55     29.33 o 
   6   6   5        9.83       23.02     28.81 o 
   7   6   5       94.97      144.81     45.70 o 
   8   6   5       73.24       86.53     42.67 o 
   9   6   5       14.13       54.68     61.02 o 
 -11   7   5      122.92       79.86     45.46 o 
 -10   7   5       59.57       58.79     35.22 o 
  -9   7   5      103.45      134.66     35.33 o 
  -8   7   5      158.00      113.00     43.64 o 
  -7   7   5       53.54       37.31     25.64 o 
  -6   7   5       12.06       15.87     18.28 o 
  -5   7   5       23.75       24.08     17.67 o 
  -4   7   5       47.20       65.53     18.90 o 
  -3   7   5      513.21      534.34     83.95 o 
  -2   7   5      282.39      307.60     44.57 o 
  -1   7   5       16.62       24.33     15.25 o 
   0   7   5      189.20      200.35     24.00 o 
   1   7   5       85.52       88.07     20.00 o 
   2   7   5        7.07       24.51     26.66 o 
   3   7   5      901.95      790.69     99.37 o 
   4   7   5      118.51       97.81     30.31 o 
   5   7   5      143.15      140.41     43.43 o 
   6   7   5       42.13       80.26     35.30 o 
   7   7   5       38.49       29.55     36.91 o 
   8   7   5        0.02      -13.01     43.18 o 
   9   7   5        3.31      -11.34     65.12 o 
 -11   8   5       36.40       12.79     49.98 o 
 -10   8   5       12.21       26.41     40.64 o 
  -9   8   5       19.26       16.79     35.85 o 
  -8   8   5       31.12       64.98     31.49 o 
  -7   8   5      113.68      159.65     38.72 o 
  -6   8   5      167.73      216.62     53.80 o 
  -5   8   5       64.24      102.46     27.86 o 
  -4   8   5        1.37        4.89     20.21 o 
  -3   8   5      100.64      110.11     26.78 o 
  -2   8   5       70.43      123.73     27.72 o 
  -1   8   5       71.67       67.17     21.41 o 
   0   8   5      120.31      131.30     24.09 o 
   1   8   5      149.58      159.02     24.70 o 
   2   8   5       43.88       39.29     24.71 o 
   3   8   5       83.96       71.70     30.58 o 
   4   8   5       47.70       44.19     30.96 o 
   5   8   5        8.29       61.21     44.18 o 
   6   8   5        1.43      -31.61     33.45 o 
   7   8   5       17.10       12.46     42.76 o 
   8   8   5        8.16       43.95     54.42 o 
 -10   9   5        2.98       26.77     56.48 o 
  -9   9   5        0.83       62.09     49.02 o 
  -8   9   5       31.06       18.68     40.42 o 
  -7   9   5        7.81       48.26     36.89 o 
  -6   9   5        3.71       15.62     40.77 o 
  -5   9   5       12.39       38.94     35.69 o 
  -4   9   5        1.75        8.93     25.05 o 
  -3   9   5       78.35       75.65     28.66 o 
  -2   9   5      336.03      348.21     40.75 o 
  -1   9   5       74.68       57.07     25.35 o 
   0   9   5        2.30       17.37     21.38 o 
   1   9   5       47.55        9.39     25.52 o 
   2   9   5      108.91       54.21     43.74 o 
   3   9   5       32.74       26.44     36.25 o 
   4   9   5        5.63       28.04     33.01 o 
   5   9   5        0.08       28.81     37.33 o 
   6   9   5       54.37       90.73     45.22 o 
   7   9   5        2.17       15.85     53.24 o 
   8   9   5        0.12      -52.63     60.03 o 
  -9  10   5        4.14      -36.15     53.64 o 
  -8  10   5       23.96       14.05     48.83 o 
  -7  10   5       35.90       49.08     41.16 o 
  -6  10   5        3.71      -17.21     35.99 o 
  -5  10   5        1.08       -8.61     34.76 o 
  -4  10   5       54.51       51.00     29.07 o 
  -3  10   5       54.62       65.68     28.94 o 
  -2  10   5        0.04       11.17     25.21 o 
  -1  10   5      108.74       80.36     34.87 o 
   0  10   5        4.99       10.43     22.79 o 
   1  10   5       57.06       55.30     33.15 o 
   2  10   5      141.87      187.82     39.70 o 
   3  10   5       57.22       76.43     38.83 o 
   4  10   5       13.08       69.74     40.60 o 
   5  10   5        0.06       30.91     43.43 o 
   6  10   5        1.00      -14.06     50.24 o 
   7  10   5        7.76       -9.01     61.76 o 
  -8  11   5        6.57        1.30     95.96 o 
  -7  11   5        2.17        2.50     59.26 o 
  -6  11   5       10.05      -43.30     55.77 o 
  -5  11   5       20.28       84.06     43.58 o 
  -4  11   5        0.25       26.75     35.42 o 
  -3  11   5      165.73      105.92     39.35 o 
  -2  11   5       17.53       36.49     30.29 o 
  -1  11   5       71.47       82.58     32.38 o 
   0  11   5       48.91       74.84     39.62 o 
   1  11   5       24.93       15.63     34.37 o 
   2  11   5       48.32       90.46     42.10 o 
   3  11   5        7.53       -5.08     39.16 o 
   4  11   5       13.16       44.17     45.76 o 
   5  11   5       24.01       46.50     53.27 o 
   6  11   5        1.58        0.06     63.94 o 
  -7  12   5        4.45       43.45     67.59 o 
  -6  12   5      119.47       89.87     79.40 o 
  -5  12   5        2.78       30.07     72.60 o 
  -4  12   5       76.67       59.51     49.91 o 
  -3  12   5        0.63       12.72     35.09 o 
  -2  12   5        5.98       51.98     36.11 o 
  -1  12   5       86.79       89.50     48.33 o 
   0  12   5       16.43       55.88     45.58 o 
   1  12   5       22.02      119.39     63.81 o 
   2  12   5        0.42       23.07     45.08 o 
   3  12   5       11.10       33.27     50.20 o 
   4  12   5       21.80       36.43     65.33 o 
  -5  13   5        0.52      -26.65    160.56 o 
  -4  13   5       54.93       85.98     84.45 o 
  -3  13   5        0.08      -30.43     64.11 o 
  -2  13   5        0.19        5.27     50.64 o 
  -1  13   5       68.50       33.59     49.90 o 
   0  13   5       21.67       61.20     77.54 o 
   1  13   5       40.08       37.57     57.81 o 
   2  13   5        0.05      -63.44     54.52 o 
 -13   0   6       35.48       23.17    102.23 o 
 -12   0   6       38.97       21.58     78.04 o 
 -11   0   6       92.18      102.70     66.12 o 
 -10   0   6      114.46       96.89     40.83 o 
  -9   0   6     1171.48     1047.65     87.36 o 
  -8   0   6      776.63      796.06     72.52 o 
  -7   0   6      113.85      107.54     29.10 o 
  -6   0   6       81.91      135.18     40.55 o 
  -5   0   6       98.79      111.68     26.26 o 
  -4   0   6     7974.73     8711.23    157.57 o 
  -3   0   6       13.32       22.30     27.18 o 
  -2   0   6       61.32       52.27     13.88 o 
  -1   0   6      138.46      131.30     17.57 o 
   0   0   6     5714.63     5881.83    116.46 o 
   1   0   6      154.42      149.23     24.60 o 
   2   0   6      876.24      819.60     42.82 o 
   3   0   6       42.92       36.66     28.66 o 
   4   0   6      810.28      762.96     49.12 o 
   5   0   6       29.13       32.21     31.60 o 
   6   0   6      224.04      209.95     61.62 o 
   7   0   6      317.49      353.92     61.77 o 
   8   0   6       38.39       88.69     52.16 o 
   9   0   6       20.49      114.27     63.09 o 
  10   0   6       53.71       31.76     68.10 o 
 -13   1   6       77.85      103.25     70.80 o 
 -12   1   6       64.97       83.88     58.02 o 
 -11   1   6      211.14      290.67     63.35 o 
 -10   1   6      101.67      119.98     34.73 o 
  -9   1   6      241.93      182.85     31.86 o 
  -8   1   6      160.56      175.91     27.38 o 
  -7   1   6      492.16      489.10     32.36 o 
  -6   1   6     1310.28     1320.19     63.77 o 
  -5   1   6      646.40      752.73     41.08 o 
  -4   1   6       45.51       68.01     13.14 o 
  -3   1   6       10.84        9.24      9.58 o 
  -2   1   6      751.52      803.59     39.83 o 
  -1   1   6     1253.24     1303.32     33.57 o 
   0   1   6      124.66      135.49     23.16 o 
   1   1   6     2897.26     2691.17     57.42 o 
   2   1   6      141.68      147.30     14.82 o 
   3   1   6       31.75       27.79     11.83 o 
   4   1   6      209.76      248.60     30.62 o 
   5   1   6      127.44      117.95     22.27 o 
   6   1   6      575.17      538.36     46.69 o 
   7   1   6       62.79      104.77     52.34 o 
   8   1   6        1.01      -22.53     31.38 o 
   9   1   6        1.85       28.76     38.51 o 
  10   1   6        2.79        3.39     49.29 o 
 -13   2   6        3.38       -8.49     60.20 o 
 -12   2   6        9.54      -13.29     50.77 o 
 -11   2   6       22.27       28.00     34.71 o 
 -10   2   6       87.53       62.21     32.39 o 
  -9   2   6      134.54      161.76     26.29 o 
  -8   2   6       33.64       49.05     22.47 o 
  -7   2   6       28.86       27.06     15.57 o 
  -6   2   6       62.76       78.75     16.51 o 
  -5   2   6        3.86       11.39     11.13 o 
  -4   2   6      391.75      431.88     39.35 o 
  -3   2   6     1154.05     1119.66     37.40 o 
  -2   2   6        9.28        9.77      8.87 o 
  -1   2   6      104.25      106.75     16.72 o 
   0   2   6       35.96       87.77     18.89 o 
   1   2   6     1821.68     1912.79     43.75 o 
   2   2   6      359.89      459.04     47.23 o 
   3   2   6       16.52       26.86     11.68 o 
   4   2   6      189.99      205.68     24.43 o 
   5   2   6      753.47      784.55     46.92 o 
   6   2   6      271.37      256.58     33.07 o 
   7   2   6       72.04       42.75     29.65 o 
   8   2   6       23.05       56.46     37.24 o 
   9   2   6        3.02       22.94     51.50 o 
  10   2   6       21.50       40.41     61.87 o 
 -13   3   6       11.16      -21.84     70.71 o 
 -12   3   6        4.12       36.72     52.30 o 
 -11   3   6        0.16       55.09     33.66 o 
 -10   3   6        0.16      -10.26     24.57 o 
  -9   3   6       38.66       57.95     25.24 o 
  -8   3   6      143.97      141.78     23.95 o 
  -7   3   6        0.23       -4.23     13.71 o 
  -6   3   6       13.28       15.47     14.07 o 
  -5   3   6      486.80      474.04     29.96 o 
  -4   3   6       86.59      105.63     18.64 o 
  -3   3   6       61.69       63.35     13.16 o 
  -2   3   6      240.30      238.75     18.74 o 
  -1   3   6        0.60        5.60      8.01 o 
   0   3   6      885.85      914.96     33.36 o 
   1   3   6     1309.27     1308.32     85.44 o 
   2   3   6       61.46       63.11     11.85 o 
   3   3   6      132.24      164.97     20.45 o 
   4   3   6        9.51       15.26     19.09 o 
   5   3   6       77.58       58.63     19.57 o 
   6   3   6      993.83     1026.80     64.69 o 
   7   3   6      114.72       80.47     38.96 o 
   8   3   6        6.57        6.37     39.76 o 
   9   3   6       12.19      -24.86     56.22 o 
  10   3   6      110.78       93.72     66.77 o 
 -12   4   6        8.33        8.43     42.24 o 
 -11   4   6        2.46      -20.61     30.41 o 
 -10   4   6        1.82       16.57     25.83 o 
  -9   4   6        5.07       21.30     24.87 o 
  -8   4   6        3.56        8.60     17.93 o 
  -7   4   6        4.98       -4.38     17.11 o 
  -6   4   6       13.89       51.56     16.65 o 
  -5   4   6       38.15       25.02     14.07 o 
  -4   4   6      434.53      466.19     30.42 o 
  -3   4   6        0.23        8.92     10.22 o 
  -2   4   6        7.01      -12.73      8.81 o 
  -1   4   6      341.19      359.64     28.12 o 
   0   4   6       35.17       39.06     13.08 o 
   1   4   6     1062.27     1068.42     72.90 o 
   2   4   6      102.18      137.49     19.04 o 
   3   4   6      159.31      191.94     40.91 o 
   4   4   6       11.67       14.19     21.93 o 
   5   4   6        9.21       13.18     23.77 o 
   6   4   6      147.22      163.64     35.68 o 
   7   4   6        0.19        9.54     33.39 o 
   8   4   6       41.07       25.99     61.30 o 
   9   4   6        2.70        3.38     58.80 o 
  10   4   6       35.75       64.70     65.21 o 
 -12   5   6       11.96        3.37     47.18 o 
 -11   5   6       78.43       92.96     38.62 o 
 -10   5   6       33.39       29.83     29.63 o 
  -9   5   6       19.47       26.58     24.93 o 
  -8   5   6        5.67        9.12     22.53 o 
  -7   5   6        7.67       10.06     15.77 o 
  -6   5   6      307.06      332.54     38.41 o 
  -5   5   6      180.96      177.27     25.27 o 
  -4   5   6      217.83      233.11     23.04 o 
  -3   5   6      134.18      147.67     18.03 o 
  -2   5   6      625.69      630.82     29.37 o 
  -1   5   6      256.95      223.82     21.45 o 
   0   5   6      688.17      644.18     43.74 o 
   1   5   6        4.64        7.50     13.08 o 
   2   5   6      112.87       89.86     18.69 o 
   3   5   6       73.92       65.36     23.93 o 
   4   5   6        7.76       17.76     25.72 o 
   5   5   6       17.49        8.43     41.89 o 
   6   5   6        3.83       -2.06     51.20 o 
   7   5   6       54.21       78.60     37.09 o 
   8   5   6        5.35       71.72     49.86 o 
   9   5   6       12.10       40.49     62.69 o 
 -12   6   6        3.35      -76.24     63.74 o 
 -11   6   6        0.45      -20.10     37.58 o 
 -10   6   6        0.32        2.82     29.13 o 
  -9   6   6        1.86       42.90     28.14 o 
  -8   6   6       68.05       90.15     28.28 o 
  -7   6   6      110.46      106.12     23.15 o 
  -6   6   6        0.20        4.64     15.85 o 
  -5   6   6       81.39      103.34     20.35 o 
  -4   6   6       83.13       96.33     18.88 o 
  -3   6   6      386.01      445.67     38.09 o 
  -2   6   6      395.55      416.73     28.64 o 
  -1   6   6       12.58       23.91     13.93 o 
   0   6   6      357.01      385.72     29.58 o 
   1   6   6      135.00      151.48     22.58 o 
   2   6   6       66.73       27.53     24.80 o 
   3   6   6      174.54      175.47     31.43 o 
   4   6   6       11.26       63.72     27.30 o 
   5   6   6       12.67        8.64     32.55 o 
   6   6   6       28.76       30.55     33.89 o 
   7   6   6      108.94       57.23     40.11 o 
   8   6   6        2.25      -73.30     51.62 o 
   9   6   6        9.66      -72.40     51.16 o 
 -11   7   6       29.25       64.36     43.63 o 
 -10   7   6        6.68       39.17     33.48 o 
  -9   7   6       41.94       36.54     30.31 o 
  -8   7   6       17.26       12.38     26.73 o 
  -7   7   6       66.11       73.82     27.73 o 
  -6   7   6       93.87      100.78     24.33 o 
  -5   7   6       44.70       42.67     22.61 o 
  -4   7   6       34.96       52.68     23.14 o 
  -3   7   6       12.11       11.33     17.93 o 
  -2   7   6      151.78      207.80     35.56 o 
  -1   7   6       21.00        8.41     15.68 o 
   0   7   6       67.35       42.35     18.63 o 
   1   7   6      447.20      505.57     52.41 o 
   2   7   6        0.89       -8.60     21.64 o 
   3   7   6      331.71      409.10     50.80 o 
   4   7   6        7.88       36.24     28.16 o 
   5   7   6       43.71       56.55     35.56 o 
   6   7   6        8.58      -48.98     32.66 o 
   7   7   6       88.95       35.41     41.53 o 
   8   7   6        3.75      -37.23     45.71 o 
 -11   8   6       39.30       59.70     50.29 o 
 -10   8   6       46.24       77.95     44.26 o 
  -9   8   6       39.50       73.93     36.19 o 
  -8   8   6        0.37        1.12     38.51 o 
  -7   8   6       26.46       33.84     35.89 o 
  -6   8   6        3.64      -13.28     22.57 o 
  -5   8   6       49.79       -6.42     23.29 o 
  -4   8   6      116.14      209.85     43.75 o 
  -3   8   6      347.42      387.44     40.84 o 
  -2   8   6      175.07      189.75     31.06 o 
  -1   8   6      146.86      124.05     27.35 o 
   0   8   6       14.81       26.66     18.93 o 
   1   8   6      122.70      151.52     32.10 o 
   2   8   6      356.97      350.14     41.87 o 
   3   8   6       10.31      -26.31     48.97 o 
   4   8   6       25.11       -3.31     31.15 o 
   5   8   6       38.91       42.85     37.15 o 
   6   8   6       16.04      -16.20     39.30 o 
   7   8   6        8.80       50.45     51.16 o 
   8   8   6        7.08       19.60     61.45 o 
 -10   9   6        8.14      -19.12     54.69 o 
  -9   9   6       36.93       17.56     46.76 o 
  -8   9   6        1.39       16.91     40.91 o 
  -7   9   6      179.92      158.10     54.56 o 
  -6   9   6        0.25      -37.79     31.81 o 
  -5   9   6      302.86      304.04     42.47 o 
  -4   9   6       44.67       38.05     27.19 o 
  -3   9   6      209.90      251.10     50.12 o 
  -2   9   6     1221.85     1183.39     80.32 o 
  -1   9   6        0.36       -6.27     25.23 o 
   0   9   6      313.27      265.45     41.24 o 
   1   9   6        7.20       42.14     27.96 o 
   2   9   6        7.00       15.95     28.15 o 
   3   9   6      133.02       98.51     35.41 o 
   4   9   6       24.58      -15.86     34.57 o 
   5   9   6       27.52       19.74     39.14 o 
   6   9   6       13.45        8.36     49.23 o 
   7   9   6        6.72       31.61     58.69 o 
  -9  10   6       65.40      106.99     60.77 o 
  -8  10   6        8.43       13.83     47.77 o 
  -7  10   6       86.04       46.81     44.75 o 
  -6  10   6        2.61        8.15     35.91 o 
  -5  10   6      119.89       59.71     34.15 o 
  -4  10   6      256.72      248.67     41.77 o 
  -3  10   6       15.52       15.01     36.29 o 
  -2  10   6        4.49        4.95     24.20 o 
  -1  10   6      323.59      303.95     63.85 o 
   0  10   6      266.50      183.75     62.25 o 
   1  10   6       12.09       -4.80     31.17 o 
   2  10   6       96.80       54.57     37.30 o 
   3  10   6        2.16       -8.50     36.06 o 
   4  10   6        6.74       17.65     39.99 o 
   5  10   6        1.47      -26.54     46.84 o 
   6  10   6        0.72      -11.19     59.12 o 
  -8  11   6        5.05       43.08     48.23 o 
  -7  11   6       14.76        7.64     46.10 o 
  -6  11   6        0.19       -8.62     42.31 o 
  -5  11   6       12.32        0.83     39.10 o 
  -4  11   6        1.16       13.20     31.21 o 
  -3  11   6        0.72       16.91     29.42 o 
  -2  11   6       40.33        7.97     47.79 o 
  -1  11   6      134.01      163.55     71.71 o 
   0  11   6      197.85      113.29     47.51 o 
   1  11   6        0.75       48.00     43.18 o 
   2  11   6        0.09       -8.74     38.23 o 
   3  11   6        0.02       23.27     42.50 o 
   4  11   6      106.44        7.67     59.39 o 
   5  11   6        0.00      -35.48     58.80 o 
  -6  12   6        3.98       12.27     67.88 o 
  -5  12   6        0.15      -11.45     46.80 o 
  -4  12   6        1.72      -11.45     37.32 o 
  -3  12   6        2.93       54.97     35.79 o 
  -2  12   6       24.86       24.04     34.15 o 
  -1  12   6        6.03        5.10     41.08 o 
   0  12   6       11.38       31.80     46.13 o 
   1  12   6        0.04       14.44     48.46 o 
   2  12   6        8.51       70.76     57.96 o 
   3  12   6        0.09        0.61     51.49 o 
   4  12   6        2.58      -17.36     66.35 o 
  -4  13   6        1.74      -34.32    159.29 o 
  -3  13   6       11.91        4.36     43.85 o 
  -2  13   6        0.21       26.33     54.28 o 
  -1  13   6        3.42      -11.14     49.17 o 
   0  13   6        3.81      -32.46     77.97 o 
   1  13   6        2.99      -44.95     56.63 o 
 -13   1   7        2.72      -15.93     66.45 o 
 -12   1   7       51.86      168.25     68.57 o 
 -11   1   7       26.11       69.00     35.64 o 
 -10   1   7      506.28      484.99     69.41 o 
  -9   1   7      322.55      358.12     39.36 o 
  -8   1   7      934.80      927.32     73.29 o 
  -7   1   7        4.01       14.66     13.58 o 
  -6   1   7      171.13      239.99     28.30 o 
  -5   1   7      957.55      871.11     64.28 o 
  -4   1   7       80.21       47.25     13.71 o 
  -3   1   7     5030.71     5156.23    130.49 o 
  -2   1   7     2299.26     2370.25     72.41 o 
  -1   1   7        7.82        5.44      8.46 o 
   0   1   7       27.59        7.13     11.59 o 
   1   1   7      394.64      467.81     30.11 o 
   2   1   7      314.27      346.13     30.17 o 
   3   1   7      267.58      240.47     22.70 o 
   4   1   7        0.25      -20.80     15.01 o 
   5   1   7      131.78      169.19     26.38 o 
   6   1   7      417.70      360.99     42.13 o 
   7   1   7       15.76       57.26     33.49 o 
   8   1   7        0.03      -37.06     33.35 o 
   9   1   7        2.39      -29.21     55.58 o 
  10   1   7       24.04       49.07     66.36 o 
 -13   2   7        9.01       64.17     67.96 o 
 -12   2   7      106.19      161.23     64.84 o 
 -11   2   7        3.14       -3.41     31.85 o 
 -10   2   7      179.74      187.75     40.92 o 
  -9   2   7        8.36       28.26     21.74 o 
  -8   2   7        6.93       31.05     17.13 o 
  -7   2   7      387.69      422.01     42.40 o 
  -6   2   7       82.69       61.69     16.89 o 
  -5   2   7      440.62      416.99     40.28 o 
  -4   2   7     2343.54     2321.10     55.20 o 
  -3   2   7      171.97      152.33     17.23 o 
  -2   2   7     1179.56     1135.59     31.87 o 
  -1   2   7     1168.30     1204.90    105.62 o 
   0   2   7     1470.37     1460.42     49.82 o 
   1   2   7      421.31      505.39     29.33 o 
   2   2   7       45.74       85.96     13.75 o 
   3   2   7       98.72      105.23     16.31 o 
   4   2   7        0.12        8.55     16.14 o 
   5   2   7      286.77      328.68     33.64 o 
   6   2   7      224.51      189.77     37.16 o 
   7   2   7       51.97       34.45     46.85 o 
   8   2   7        0.27      -28.84     50.20 o 
   9   2   7        0.65       23.53     58.93 o 
  10   2   7        1.41       43.56     63.10 o 
 -13   3   7       10.60      105.50     69.82 o 
 -12   3   7        0.10      -12.12     38.69 o 
 -11   3   7      160.23      185.02     45.63 o 
 -10   3   7       61.45       83.40     34.79 o 
  -9   3   7      296.59      365.29     36.37 o 
  -8   3   7      260.31      256.29     29.81 o 
  -7   3   7      130.41      161.31     22.84 o 
  -6   3   7       87.04      141.69     20.66 o 
  -5   3   7      375.98      318.62     37.41 o 
  -4   3   7      618.10      666.76     34.52 o 
  -3   3   7      660.33      648.77     51.72 o 
  -2   3   7     1453.74     1436.27     81.25 o 
  -1   3   7       54.02       60.69     11.44 o 
   0   3   7       52.97       74.96     12.68 o 
   1   3   7       42.53       40.18     13.93 o 
   2   3   7      466.27      429.07     45.16 o 
   3   3   7      404.10      465.28     70.75 o 
   4   3   7        2.71        2.82     21.05 o 
   5   3   7       37.42       41.79     26.72 o 
   6   3   7       44.22       29.63     30.64 o 
   7   3   7        0.04       26.60     41.45 o 
   8   3   7        3.90       51.39     59.55 o 
   9   3   7       24.63       63.07    103.62 o 
 -12   4   7       28.82       30.54     43.10 o 
 -11   4   7        7.53       45.60     35.55 o 
 -10   4   7       55.57       47.68     29.72 o 
  -9   4   7       94.39       85.94     29.44 o 
  -8   4   7      227.34      253.18     29.97 o 
  -7   4   7      133.70      113.60     21.98 o 
  -6   4   7       10.44        9.06     15.60 o 
  -5   4   7       46.01       55.32     15.77 o 
  -4   4   7      254.71      200.41     23.52 o 
  -3   4   7       82.81       82.78     15.85 o 
  -2   4   7        3.36        4.99     10.57 o 
  -1   4   7       25.43       22.33     13.14 o 
   0   4   7      211.96      271.36     24.53 o 
   1   4   7       65.77       60.76     16.18 o 
   2   4   7      415.08      466.99     37.53 o 
   3   4   7       87.69      109.42     26.11 o 
   4   4   7        0.13        8.82     22.97 o 
   5   4   7        4.62       11.96     27.30 o 
   6   4   7       48.07       11.31     31.80 o 
   7   4   7        0.38       45.68     85.04 o 
   8   4   7       17.24      -32.78     46.32 o 
   9   4   7        0.06      -82.10     59.77 o 
 -12   5   7        7.26       17.10     47.74 o 
 -11   5   7       13.34       33.07     35.28 o 
 -10   5   7       12.59       35.20     38.65 o 
  -9   5   7        9.38       36.11     27.23 o 
  -8   5   7      123.20      118.51     29.82 o 
  -7   5   7       88.56       73.65     32.25 o 
  -6   5   7       22.71        6.10     16.60 o 
  -5   5   7       27.47       33.16     16.81 o 
  -4   5   7      610.59      499.96     49.88 o 
  -3   5   7      879.59      826.44     48.51 o 
  -2   5   7      715.99      666.67     44.37 o 
  -1   5   7       45.38       35.21     15.71 o 
   0   5   7        0.01       10.36     17.31 o 
   1   5   7       27.09       54.64     20.75 o 
   2   5   7        5.45        9.21     20.27 o 
   3   5   7      172.24      162.16     31.36 o 
   4   5   7       14.77       -2.90     25.18 o 
   5   5   7       46.55       75.05     32.91 o 
   6   5   7       49.69       37.94     33.58 o 
   7   5   7       81.40      162.61     46.43 o 
   8   5   7        7.11       23.80     53.62 o 
   9   5   7        3.58       10.49     70.13 o 
 -12   6   7       25.16       45.93     51.65 o 
 -11   6   7       11.43      -20.79     36.28 o 
 -10   6   7       48.74       69.36     34.47 o 
  -9   6   7       73.99       66.93     31.13 o 
  -8   6   7       65.66       91.63     29.82 o 
  -7   6   7      247.80      243.14     31.92 o 
  -6   6   7      483.44      512.06     42.80 o 
  -5   6   7      166.44      165.66     29.40 o 
  -4   6   7        0.78       18.78     25.53 o 
  -3   6   7       29.48      -15.98     16.71 o 
  -2   6   7      133.65      119.10     24.54 o 
  -1   6   7      239.45      269.80     26.38 o 
   0   6   7       11.20        6.16     16.71 o 
   1   6   7        0.65        5.37     15.90 o 
   2   6   7      208.87      214.39     32.84 o 
   3   6   7       38.12       38.09     25.13 o 
   4   6   7       14.34       19.83     41.71 o 
   5   6   7        0.71       20.53     40.26 o 
   6   6   7        0.42        4.98     33.92 o 
   7   6   7        0.26       36.89     40.51 o 
   8   6   7        0.08       80.59     74.04 o 
 -11   7   7       11.85       52.40     44.72 o 
 -10   7   7       78.11      105.64     41.31 o 
  -9   7   7      263.71      239.35     42.72 o 
  -8   7   7      354.66      365.47     45.27 o 
  -7   7   7        8.28        3.62     22.13 o 
  -6   7   7       27.97       45.22     34.44 o 
  -5   7   7      169.65      168.75     43.29 o 
  -4   7   7       86.40      111.17     25.96 o 
  -3   7   7      238.62      232.86     33.33 o 
  -2   7   7      648.53      611.04     47.41 o 
  -1   7   7        1.19       12.28     19.62 o 
   0   7   7        3.88       -1.77     17.17 o 
   1   7   7        0.94       16.75     23.02 o 
   2   7   7       17.59       58.21     44.77 o 
   3   7   7      262.72      332.41     93.18 o 
   4   7   7        7.10       21.08     28.24 o 
   5   7   7        1.37       25.69     34.07 o 
   6   7   7        3.41       52.64     41.42 o 
   7   7   7       28.10       77.39     46.95 o 
   8   7   7        0.01      -33.49     60.87 o 
 -11   8   7        1.71       25.08     57.93 o 
 -10   8   7       17.01       27.40     49.19 o 
  -9   8   7        8.89        3.37     41.09 o 
  -8   8   7      137.67      126.82     45.27 o 
  -7   8   7        0.31       44.44     34.56 o 
  -6   8   7      400.54      362.37     43.76 o 
  -5   8   7       45.87       36.06     26.30 o 
  -4   8   7      215.19      157.04     31.23 o 
  -3   8   7      683.76      673.74     52.47 o 
  -2   8   7      110.12      159.59     32.36 o 
  -1   8   7      115.30      132.69     28.41 o 
   0   8   7      256.33      213.95     31.45 o 
   1   8   7      468.38      449.26     47.22 o 
   2   8   7       39.98       30.01     42.28 o 
   3   8   7        2.68      -23.13     28.70 o 
   4   8   7        2.43       -1.47     32.37 o 
   5   8   7       30.45       13.85     40.85 o 
   6   8   7        0.00       41.64     45.84 o 
   7   8   7        2.50       12.60     56.51 o 
 -10   9   7        6.50        3.00     54.63 o 
  -9   9   7       31.13        8.37     52.59 o 
  -8   9   7        0.01      -15.22     38.36 o 
  -7   9   7       18.14       72.49     37.68 o 
  -6   9   7        0.00       22.51     30.79 o 
  -5   9   7       65.14       41.84     28.57 o 
  -4   9   7       20.60        1.42     26.80 o 
  -3   9   7       28.22       26.30     25.07 o 
  -2   9   7       24.50       47.22     26.14 o 
  -1   9   7       57.84       94.49     28.34 o 
   0   9   7       56.02       45.45     34.49 o 
   1   9   7       91.34      133.10     46.33 o 
   2   9   7        4.46      -11.77     30.12 o 
   3   9   7       12.62        6.50     34.02 o 
   4   9   7       25.23       26.22     39.49 o 
   5   9   7       41.15       61.24     46.71 o 
   6   9   7       10.33        1.45     55.58 o 
   7   9   7       11.27        5.58     68.04 o 
  -9  10   7        0.49       34.36     55.87 o 
  -8  10   7       63.74       88.61     52.60 o 
  -7  10   7       15.04       58.49     53.60 o 
  -6  10   7       81.96      107.19     46.46 o 
  -5  10   7      109.39      121.08     38.36 o 
  -4  10   7       54.85       58.71     32.05 o 
  -3  10   7       12.74       -9.90     27.29 o 
  -2  10   7       69.42      120.89     42.81 o 
  -1  10   7       63.78       29.85     35.98 o 
   0  10   7       21.90       50.96     38.73 o 
   1  10   7       39.76       45.87     40.84 o 
   2  10   7      114.55      106.66     42.17 o 
   3  10   7       30.93       16.46     38.83 o 
   4  10   7       11.00       54.92     46.63 o 
   5  10   7        4.32       24.84     59.10 o 
   6  10   7        9.65        4.18     66.80 o 
  -8  11   7       20.14       40.70     50.42 o 
  -7  11   7       10.16        9.08     45.03 o 
  -6  11   7       12.83       58.92     45.66 o 
  -5  11   7        0.54       -4.60     38.77 o 
  -4  11   7       12.88       22.53     32.52 o 
  -3  11   7        5.58       55.02     33.62 o 
  -2  11   7      140.65      125.70     37.59 o 
  -1  11   7       12.99        3.32     53.80 o 
   0  11   7       85.12       43.34     43.00 o 
   1  11   7       16.00      -39.88     55.28 o 
   2  11   7        1.20       54.66     51.16 o 
   3  11   7       69.49       39.12     51.84 o 
   4  11   7        2.36        6.89     60.31 o 
  -6  12   7       29.76        1.64     49.48 o 
  -5  12   7       35.92       55.36     50.11 o 
  -4  12   7       63.40       75.44     39.43 o 
  -3  12   7       40.08       66.23     38.87 o 
  -2  12   7        6.91       17.87     44.51 o 
  -1  12   7       10.56       61.57     49.17 o 
   0  12   7       82.74       97.96     69.48 o 
   1  12   7       27.44       17.84     54.63 o 
   2  12   7        5.48        5.28     57.04 o 
   3  12   7        1.12      -24.17     57.74 o 
  -3  13   7        8.51       21.30     43.93 o 
  -2  13   7        0.32       72.28     56.34 o 
  -1  13   7        1.23       53.88     58.55 o 
   0  13   7       23.49       59.46     83.45 o 
 -13   0   8       24.91      159.24    122.86 o 
 -12   0   8       41.45       16.70     85.53 o 
 -11   0   8        4.83       99.99     47.69 o 
 -10   0   8       26.53       57.05     37.61 o 
  -9   0   8      715.49      815.32    165.69 o 
  -8   0   8        8.20       23.54     27.46 o 
  -7   0   8        0.00       13.14     31.96 o 
  -6   0   8       37.07       28.52     23.37 o 
  -5   0   8       16.67       28.85     24.54 o 
  -4   0   8      256.41      219.23     33.35 o 
  -3   0   8       68.46      101.57     25.54 o 
  -2   0   8     1307.84     1343.54     50.08 o 
  -1   0   8     1144.10     1205.31     53.14 o 
   0   0   8      417.00      488.14     37.21 o 
   1   0   8     3403.38     3589.93    105.13 o 
   2   0   8      612.54      616.54     44.30 o 
   3   0   8      622.37      572.28     49.83 o 
   4   0   8      224.04      275.10     68.48 o 
   5   0   8     1831.95     1441.05    130.55 o 
   6   0   8     1428.52     1439.56    140.41 o 
   7   0   8       70.36      132.38     53.41 o 
   8   0   8       47.87       56.77     57.42 o 
   9   0   8      112.50       20.87    149.99 o 
 -13   1   8        1.32       36.75     79.38 o 
 -12   1   8        0.37       25.31     61.56 o 
 -11   1   8       95.67       77.74     37.68 o 
 -10   1   8       24.56       33.92     39.95 o 
  -9   1   8        8.14        4.77     20.51 o 
  -8   1   8      128.31      113.09     27.80 o 
  -7   1   8       33.53       29.18     18.43 o 
  -6   1   8      678.00      664.58     36.53 o 
  -5   1   8      282.48      301.15     25.20 o 
  -4   1   8       70.74       74.85     16.44 o 
  -3   1   8       13.40       -3.80     10.47 o 
  -2   1   8      587.47      563.89     26.15 o 
  -1   1   8     1654.20     1687.53     40.16 o 
   0   1   8      833.48      791.33     33.69 o 
   1   1   8     2044.36     2030.93     62.73 o 
   2   1   8       64.56       57.97     14.08 o 
   3   1   8        6.89       31.08     14.07 o 
   4   1   8     1142.09     1238.39     59.42 o 
   5   1   8      107.13      153.83     39.45 o 
   6   1   8      108.73      114.70     34.12 o 
   7   1   8       44.90      -37.00     45.68 o 
   8   1   8       12.90      -21.68     47.12 o 
   9   1   8        2.65       46.18     76.81 o 
 -13   2   8        7.17       81.88     67.08 o 
 -12   2   8        7.65        2.55     43.90 o 
 -11   2   8      214.26      172.78     43.58 o 
 -10   2   8        2.02        4.02     24.54 o 
  -9   2   8        2.73       26.14     22.91 o 
  -8   2   8       20.60       33.75     21.28 o 
  -7   2   8      183.45      186.73     24.45 o 
  -6   2   8        6.57        6.27     13.81 o 
  -5   2   8       54.59       75.84     16.74 o 
  -4   2   8      853.28      852.57     38.89 o 
  -3   2   8      244.14      282.15     23.95 o 
  -2   2   8       10.19        3.44     11.36 o 
  -1   2   8      674.77      705.69     52.66 o 
   0   2   8      802.92      836.67     50.65 o 
   1   2   8        0.03       23.06     14.31 o 
   2   2   8      213.88      231.35     21.86 o 
   3   2   8       34.55       27.42     17.68 o 
   4   2   8      381.98      401.49     35.09 o 
   5   2   8       72.98       52.92     30.24 o 
   6   2   8       10.76       11.82     39.54 o 
   7   2   8        0.36      -11.98     41.98 o 
   8   2   8        1.25       49.44     56.60 o 
   9   2   8        2.88       52.81     58.07 o 
 -13   3   8       13.59       21.74     64.50 o 
 -12   3   8        3.06       27.35     43.85 o 
 -11   3   8       29.85       19.86     34.08 o 
 -10   3   8       12.93        0.46     28.34 o 
  -9   3   8     1379.46     1403.93     74.70 o 
  -8   3   8      492.78      471.31     37.23 o 
  -7   3   8       70.38       66.75     18.76 o 
  -6   3   8       46.66       50.32     16.77 o 
  -5   3   8       51.70       70.92     17.15 o 
  -4   3   8      841.18      890.32     62.57 o 
  -3   3   8      261.81      258.86     23.27 o 
  -2   3   8       33.07       38.49     13.89 o 
  -1   3   8      703.95      695.54     29.31 o 
   0   3   8      517.26      538.05     39.46 o 
   1   3   8      162.07      190.05     23.43 o 
   2   3   8       38.31       27.48     15.34 o 
   3   3   8       24.82       30.82     23.12 o 
   4   3   8       18.26       30.34     26.28 o 
   5   3   8      241.53      223.56     45.03 o 
   6   3   8      102.65       12.17     43.97 o 
   7   3   8        4.52       30.89     46.34 o 
   8   3   8        1.82       -7.27     49.62 o 
   9   3   8        1.46       -7.88     95.30 o 
 -12   4   8        2.02       21.43     45.85 o 
 -11   4   8      110.92      155.91     74.41 o 
 -10   4   8       20.06       28.66     33.31 o 
  -9   4   8      273.77      278.52     46.26 o 
  -8   4   8        0.10       18.81     20.25 o 
  -7   4   8       10.26       -0.21     17.45 o 
  -6   4   8      229.99      292.88     29.08 o 
  -5   4   8      674.90      669.43     48.13 o 
  -4   4   8      354.94      304.07     29.13 o 
  -3   4   8       79.91       57.47     14.87 o 
  -2   4   8       93.30       79.84     25.45 o 
  -1   4   8       39.40       55.33     16.04 o 
   0   4   8       77.69       59.86     20.78 o 
   1   4   8      475.65      513.52     34.86 o 
   2   4   8      283.44      258.98     38.57 o 
   3   4   8        2.78        4.25     22.02 o 
   4   4   8       27.49       25.83     27.67 o 
   5   4   8        0.94        3.81     26.67 o 
   6   4   8       22.41       10.29     35.96 o 
   7   4   8       65.21      100.07     80.39 o 
   8   4   8        3.47       12.99     57.97 o 
   9   4   8       12.21      -17.48     99.49 o 
 -12   5   8       11.81       59.49     50.64 o 
 -11   5   8      120.61      182.53     70.18 o 
 -10   5   8        7.55      -21.71     29.08 o 
  -9   5   8       41.09        5.98     25.33 o 
  -8   5   8       50.07       31.31     21.76 o 
  -7   5   8      616.31      564.65     67.10 o 
  -6   5   8      386.79      431.97     37.16 o 
  -5   5   8      129.79      106.38     21.12 o 
  -4   5   8       60.03       29.08     27.81 o 
  -3   5   8     1042.13      936.75     67.23 o 
  -2   5   8      805.37      746.99     48.36 o 
  -1   5   8      506.62      455.75     42.91 o 
   0   5   8      518.28      618.05     61.41 o 
   1   5   8        4.60       -3.15     16.64 o 
   2   5   8       82.69       95.24     31.17 o 
   3   5   8       80.15       81.71     29.20 o 
   4   5   8       87.04       55.11     31.25 o 
   5   5   8       64.82      137.43     42.97 o 
   6   5   8       34.48       89.19     38.60 o 
   7   5   8        0.10      -17.97     56.51 o 
   8   5   8        4.06      -15.56     63.23 o 
 -12   6   8        2.28       -4.83     51.40 o 
 -11   6   8       17.49       27.26     44.51 o 
 -10   6   8        3.78       45.13     35.60 o 
  -9   6   8       11.51       15.80     30.36 o 
  -8   6   8      105.41      138.92     29.14 o 
  -7   6   8       39.53       41.36     24.48 o 
  -6   6   8       85.78       96.33     26.61 o 
  -5   6   8      412.98      417.22     59.02 o 
  -4   6   8      218.80      228.06     44.80 o 
  -3   6   8      687.95      616.04     48.58 o 
  -2   6   8      127.42      158.87     36.51 o 
  -1   6   8      119.11      128.39     25.84 o 
   0   6   8      200.33      212.65     26.74 o 
   1   6   8      172.64      167.36     30.36 o 
   2   6   8      148.47      142.74     31.37 o 
   3   6   8       39.53       39.40     28.37 o 
   4   6   8        2.77       18.16     29.32 o 
   5   6   8       57.31       29.99     36.09 o 
   6   6   8        3.89       17.45     41.09 o 
   7   6   8        6.14      -20.06     42.75 o 
   8   6   8        0.02      -27.15     88.89 o 
 -11   7   8        5.00       25.42     44.64 o 
 -10   7   8       13.40       37.10     46.51 o 
  -9   7   8        0.00      -10.77     37.47 o 
  -8   7   8        3.24       -0.77     34.57 o 
  -7   7   8       10.70       45.61     26.61 o 
  -6   7   8       10.73       35.70     25.05 o 
  -5   7   8      134.24       95.71     27.83 o 
  -4   7   8        3.02       10.32     21.36 o 
  -3   7   8       18.58        7.21     20.37 o 
  -2   7   8      617.01      573.87     72.00 o 
  -1   7   8       94.23      110.22     27.93 o 
   0   7   8      469.31      474.61     61.08 o 
   1   7   8       30.86       32.80     26.43 o 
   2   7   8       68.53       50.90     27.57 o 
   3   7   8        0.70       18.28     28.85 o 
   4   7   8        7.48        4.12     31.57 o 
   5   7   8       20.28       12.65     37.62 o 
   6   7   8       62.43       74.28     45.90 o 
   7   7   8       31.22       49.83     52.91 o 
 -10   8   8        0.05        8.25     53.34 o 
  -9   8   8        7.17       20.76     48.74 o 
  -8   8   8        4.23        7.52     38.57 o 
  -7   8   8       83.88       70.13     38.99 o 
  -6   8   8       53.46       61.40     29.62 o 
  -5   8   8       77.83       52.42     27.18 o 
  -4   8   8      354.50      286.52     39.60 o 
  -3   8   8      326.46      324.62     48.62 o 
  -2   8   8       70.64       73.72     28.10 o 
  -1   8   8      385.20      412.99     45.20 o 
   0   8   8      194.04      163.73     42.25 o 
   1   8   8      100.85      141.81     35.14 o 
   2   8   8      143.21      157.79     37.53 o 
   3   8   8        3.50       11.18     32.07 o 
   4   8   8       81.62       65.60     38.96 o 
   5   8   8        7.14       23.94     42.12 o 
   6   8   8        0.00       47.84     48.87 o 
   7   8   8        0.23        7.56     52.96 o 
 -10   9   8        0.93      -52.80     55.32 o 
  -9   9   8        9.75        0.06     51.45 o 
  -8   9   8        6.05       -6.22     40.57 o 
  -7   9   8       55.16       -3.91     37.21 o 
  -6   9   8      112.54      400.69    261.09 o 
  -5   9   8      151.59       99.99     32.71 o 
  -4   9   8        1.52        6.71     28.46 o 
  -3   9   8        1.42       -5.63     25.77 o 
  -2   9   8      159.33      172.58     36.34 o 
  -1   9   8      627.05      673.63    129.16 o 
   0   9   8       76.75       39.99     38.68 o 
   1   9   8       47.20       51.32     38.27 o 
   2   9   8       32.49       49.07     37.15 o 
   3   9   8        2.14       24.78     38.54 o 
   4   9   8       92.32       57.38     46.77 o 
   5   9   8       27.15       44.81     54.84 o 
   6   9   8        0.45       -5.52     64.65 o 
  -9  10   8       24.99      -32.68     67.27 o 
  -8  10   8        5.86        2.69     45.44 o 
  -7  10   8        0.43       11.03     67.15 o 
  -6  10   8        0.80       -1.58     39.65 o 
  -5  10   8       10.40        5.77     31.69 o 
  -4  10   8      141.01      200.06     40.83 o 
  -3  10   8      187.30      178.45     42.06 o 
  -2  10   8        4.16       -6.52     28.51 o 
  -1  10   8        4.72       31.09     81.91 o 
   0  10   8       32.54       -8.25     37.46 o 
   1  10   8       15.07       27.53     44.57 o 
   2  10   8      381.31      378.99     66.77 o 
   3  10   8       40.19        5.66     47.47 o 
   4  10   8        1.04       15.66     57.80 o 
   5  10   8        7.30      -25.80     67.00 o 
  -7  11   8        8.82       34.94     47.78 o 
  -6  11   8        8.38       23.31     44.31 o 
  -5  11   8        2.28       10.01     35.75 o 
  -4  11   8       29.94       39.79     35.68 o 
  -3  11   8      293.03      311.27     50.99 o 
  -2  11   8       26.85       -6.65     35.05 o 
  -1  11   8        0.07      -51.69     55.18 o 
   0  11   8        4.49       33.50     60.76 o 
   1  11   8       12.08       14.38     48.36 o 
   2  11   8        7.41      -28.25     50.44 o 
   3  11   8        2.24        6.72     69.73 o 
   4  11   8       20.47       53.15     69.73 o 
  -5  12   8       56.58       38.15     51.00 o 
  -4  12   8        0.16      -15.32     50.00 o 
  -3  12   8       54.01      -14.89     37.10 o 
  -2  12   8        0.05       81.10     53.87 o 
  -1  12   8        1.95       34.93     53.12 o 
   0  12   8       21.24       58.69     59.86 o 
   1  12   8        8.04       80.52     65.05 o 
   2  12   8       10.18      -67.34     51.64 o 
 -13   1   9        0.00      -35.26     76.55 o 
 -12   1   9        1.52       39.10     46.67 o 
 -11   1   9        5.11      -39.81     34.01 o 
 -10   1   9        0.01      -13.00     24.69 o 
  -9   1   9      141.03      104.63     29.00 o 
  -8   1   9       73.53       71.03     24.24 o 
  -7   1   9        0.54        5.99     17.92 o 
  -6   1   9      420.93      340.01     36.89 o 
  -5   1   9        0.92       15.81     14.24 o 
  -4   1   9      807.92      759.64     37.90 o 
  -3   1   9      194.00      200.95     23.54 o 
  -2   1   9       80.16       97.28     14.30 o 
  -1   1   9        0.21       -2.06     11.81 o 
   0   1   9      630.19      644.62     33.13 o 
   1   1   9      322.46      320.47     42.23 o 
   2   1   9      224.26      194.18     21.07 o 
   3   1   9      126.22      117.62     21.29 o 
   4   1   9      133.78      115.12     27.82 o 
   5   1   9      343.78      301.81     53.27 o 
   6   1   9       14.86      -12.64     35.82 o 
   7   1   9        2.21      -10.48     65.66 o 
   8   1   9        0.13      -27.84     49.36 o 
   9   1   9       20.55       25.61     66.30 o 
 -13   2   9        6.15       42.87     96.25 o 
 -12   2   9       88.84       85.09     49.64 o 
 -11   2   9       60.39      113.27     41.15 o 
 -10   2   9       22.23       -5.80     24.53 o 
  -9   2   9      336.69      293.67     40.93 o 
  -8   2   9      112.31      112.18     26.73 o 
  -7   2   9      762.02      847.40     81.97 o 
  -6   2   9      731.02      724.38     46.11 o 
  -5   2   9      134.74      140.71     21.20 o 
  -4   2   9      264.89      338.79     48.11 o 
  -3   2   9        0.06        7.84     13.10 o 
  -2   2   9      681.95      770.70     32.18 o 
  -1   2   9       31.41       41.06     12.84 o 
   0   2   9      433.92      449.14     30.62 o 
   1   2   9       12.13       19.60     13.37 o 
   2   2   9       51.53       33.16     25.14 o 
   3   2   9      479.96      520.90     65.70 o 
   4   2   9       71.00      112.25     31.29 o 
   5   2   9       19.36       50.26     40.74 o 
   6   2   9       12.57       39.70     43.91 o 
   7   2   9        0.08      -20.92     48.69 o 
   8   2   9       25.14      -20.12     61.90 o 
 -12   3   9        4.57       16.86     42.85 o 
 -11   3   9       15.78       45.29     37.47 o 
 -10   3   9      159.75      211.90     40.22 o 
  -9   3   9       14.44        5.64     23.05 o 
  -8   3   9      369.92      303.56     40.87 o 
  -7   3   9       33.16       27.92     25.12 o 
  -6   3   9        9.72       12.42     20.72 o 
  -5   3   9     1297.57     1300.32     57.95 o 
  -4   3   9      441.49      392.01     29.80 o 
  -3   3   9      701.85      741.41     37.82 o 
  -2   3   9      123.44      140.31     17.76 o 
  -1   3   9      345.94      409.64     40.62 o 
   0   3   9      575.03      659.81     39.05 o 
   1   3   9       19.60       25.57     19.40 o 
   2   3   9      217.45      223.97     26.34 o 
   3   3   9       86.47       98.96     28.94 o 
   4   3   9       35.87        3.72     28.64 o 
   5   3   9      196.59      231.85     77.32 o 
   6   3   9        2.09      -36.89     39.97 o 
   7   3   9       58.27       26.15     49.98 o 
   8   3   9        4.39       30.40     65.91 o 
 -12   4   9       27.50       24.97     47.80 o 
 -11   4   9       56.14       35.11     39.43 o 
 -10   4   9      166.31      128.37     42.37 o 
  -9   4   9       14.16       34.87     26.69 o 
  -8   4   9        1.78       11.48     20.10 o 
  -7   4   9      125.86      138.47     24.85 o 
  -6   4   9       38.73       49.17     18.54 o 
  -5   4   9       38.70       55.38     18.43 o 
  -4   4   9        7.03       17.34     20.92 o 
  -3   4   9      189.42      202.43     29.18 o 
  -2   4   9      510.51      504.72     41.33 o 
  -1   4   9       48.00       44.87     18.93 o 
   0   4   9        3.63        6.84     16.33 o 
   1   4   9        9.37        6.01     18.02 o 
   2   4   9       18.78       67.18     26.47 o 
   3   4   9       41.43       57.00     27.06 o 
   4   4   9       55.64       42.80     29.66 o 
   5   4   9      214.81      192.61     41.44 o 
   6   4   9       42.09       42.25     44.53 o 
   7   4   9        7.97       -6.17     54.76 o 
   8   4   9        6.57       60.27     67.92 o 
 -12   5   9       12.76      -59.28     48.19 o 
 -11   5   9        9.84       18.52     42.47 o 
 -10   5   9        0.41        2.33     33.46 o 
  -9   5   9       15.38       12.57     28.75 o 
  -8   5   9      112.87       78.81     25.61 o 
  -7   5   9      172.86      118.16     28.84 o 
  -6   5   9       26.11       56.00     23.14 o 
  -5   5   9       13.84        3.32     19.10 o 
  -4   5   9      105.31      108.54     32.86 o 
  -3   5   9      446.06      499.89     46.01 o 
  -2   5   9       70.58       66.92     22.79 o 
  -1   5   9        7.28        4.02     16.20 o 
   0   5   9      340.75      378.25     47.15 o 
   1   5   9       12.07       23.59     22.91 o 
   2   5   9      139.09      127.65     30.65 o 
   3   5   9       41.56        8.10     26.91 o 
   4   5   9       18.27       -1.38     31.38 o 
   5   5   9       17.41       25.59     35.67 o 
   6   5   9        0.76      -20.67     38.14 o 
   7   5   9        0.40       -2.10     59.55 o 
   8   5   9        1.06        0.80     64.81 o 
 -11   6   9        2.76       22.92     46.70 o 
 -10   6   9       17.82      -29.60     34.75 o 
  -9   6   9       43.07       68.30     41.47 o 
  -8   6   9       41.47       43.78     27.96 o 
  -7   6   9        5.97       27.90     24.46 o 
  -6   6   9      489.83      506.32     59.23 o 
  -5   6   9        7.98       56.27     24.83 o 
  -4   6   9      454.74      454.93     51.02 o 
  -3   6   9      182.38      171.49     50.37 o 
  -2   6   9       14.53       17.09     22.08 o 
  -1   6   9      120.56      128.92     29.50 o 
   0   6   9        7.71      -18.10     18.42 o 
   1   6   9      164.90      184.70     34.01 o 
   2   6   9        1.14       -4.94     25.37 o 
   3   6   9       36.33       65.68     31.73 o 
   4   6   9        6.61       21.57     32.56 o 
   5   6   9        3.80       70.07     37.80 o 
   6   6   9        0.09       47.04     42.71 o 
   7   6   9       14.88       74.99     66.21 o 
 -11   7   9        0.89      -45.44     54.72 o 
 -10   7   9       50.03       61.93     52.64 o 
  -9   7   9       42.33       45.42     42.26 o 
  -8   7   9       20.13       30.31     39.78 o 
  -7   7   9      120.46       94.70     31.99 o 
  -6   7   9       57.63       54.91     32.42 o 
  -5   7   9       16.52       53.19     28.31 o 
  -4   7   9      207.01      286.77     41.73 o 
  -3   7   9        0.59       20.09     25.36 o 
  -2   7   9      677.25      610.52     52.75 o 
  -1   7   9      112.60      116.05     41.37 o 
   0   7   9        4.96      -18.07     28.81 o 
   1   7   9       47.17       36.67     29.25 o 
   2   7   9        7.84       12.94     30.15 o 
   3   7   9       79.42       88.66     35.16 o 
   4   7   9        4.37      -49.67     33.11 o 
   5   7   9        1.09       42.05     42.62 o 
   6   7   9       28.45       69.83     47.45 o 
   7   7   9       17.00      -59.51     50.71 o 
 -10   8   9        0.03      -28.45     53.35 o 
  -9   8   9        4.11      -27.05     74.89 o 
  -8   8   9        8.59       34.29     44.65 o 
  -7   8   9       20.56        3.24     29.44 o 
  -6   8   9        8.81       13.61     29.48 o 
  -5   8   9       33.91       74.72     29.65 o 
  -4   8   9        8.08       -1.79     25.25 o 
  -3   8   9        0.01        5.50     25.43 o 
  -2   8   9      229.15      312.95     42.22 o 
  -1   8   9       15.28       -5.41     23.47 o 
   0   8   9       87.81       72.00     45.79 o 
   1   8   9        3.37       17.26     36.00 o 
   2   8   9       30.78       41.69     35.77 o 
   3   8   9       50.57       82.71     39.12 o 
   4   8   9       51.34       78.23     42.96 o 
   5   8   9       48.47        3.98     46.79 o 
   6   8   9       30.33       45.94     56.88 o 
  -9   9   9        1.72       84.77     57.17 o 
  -8   9   9        6.19        6.24     44.06 o 
  -7   9   9        0.38       -6.62     40.54 o 
  -6   9   9       26.27       14.03     32.23 o 
  -5   9   9       15.53       52.52     32.19 o 
  -4   9   9        1.33      -17.76     28.73 o 
  -3   9   9       33.71       21.56     28.74 o 
  -2   9   9       12.27       17.54     30.10 o 
  -1   9   9      187.76       88.23     49.18 o 
   0   9   9        8.19       -8.96     34.17 o 
   1   9   9       13.06      -24.38     37.63 o 
   2   9   9        2.24       15.97     50.34 o 
   3   9   9       11.07        5.20     44.89 o 
   4   9   9        1.23       52.68     54.04 o 
   5   9   9        5.44      -28.57     60.82 o 
  -8  10   9       12.08       59.69     49.90 o 
  -7  10   9       44.50      -27.14     46.01 o 
  -6  10   9        2.79      -31.11     35.04 o 
  -5  10   9        0.03        0.17     33.01 o 
  -4  10   9        3.30      -17.99     30.99 o 
  -3  10   9       16.16       39.63     33.85 o 
  -2  10   9       93.25       61.89     34.90 o 
  -1  10   9        3.47        7.67     55.27 o 
   0  10   9        0.19       11.63     43.58 o 
   1  10   9        3.07       28.49     48.79 o 
   2  10   9       21.89       11.25     53.71 o 
   3  10   9        9.46      -50.12     60.22 o 
   4  10   9        1.53       48.52     65.88 o 
  -7  11   9        0.20       65.99     51.04 o 
  -6  11   9       20.80       57.64     52.87 o 
  -5  11   9        0.04       -9.12     38.10 o 
  -4  11   9       99.24       38.66     41.83 o 
  -3  11   9        0.92      -12.85     36.42 o 
  -2  11   9       12.25       32.61     48.59 o 
  -1  11   9        3.73       89.75     52.80 o 
   0  11   9        0.84      -54.09     45.88 o 
   1  11   9       47.98       -2.16     57.13 o 
   2  11   9        3.87      -27.89     67.68 o 
   3  11   9        3.00      -29.81     72.57 o 
  -4  12   9       23.03       62.46     43.53 o 
  -3  12   9       57.61       84.63     59.40 o 
  -2  12   9        7.67       33.04     55.34 o 
  -1  12   9       48.33       86.72     63.34 o 
   0  12   9       17.78       34.95     57.84 o 
 -12   0  10       13.53      100.37    100.81 o 
 -11   0  10        6.60       30.95     44.70 o 
 -10   0  10      396.47      529.49     78.38 o 
  -9   0  10       59.54       76.44     39.76 o 
  -8   0  10       13.67       37.94     32.61 o 
  -7   0  10       41.74       41.75     30.32 o 
  -6   0  10      189.22      187.01     42.53 o 
  -5   0  10     1105.08     1031.99     80.53 o 
  -4   0  10      388.85      449.40     37.60 o 
  -3   0  10       30.71       39.60     22.32 o 
  -2   0  10        2.25        1.75     17.71 o 
  -1   0  10      269.73      294.80     33.41 o 
   0   0  10       32.45       43.86     19.88 o 
   1   0  10        6.32       -6.04     18.69 o 
   2   0  10      355.90      330.92     39.26 o 
   3   0  10       23.97       56.15     28.43 o 
   4   0  10      323.56      439.62    154.43 o 
   5   0  10       79.87       63.51     58.67 o 
   7   0  10        1.01      -73.17    156.06 o 
   8   0  10        3.04       -3.12    219.47 o 
 -12   1  10        3.61       50.17     49.34 o 
 -11   1  10       27.60       25.49     33.42 o 
 -10   1  10       67.88       50.62     29.16 o 
  -9   1  10      174.16      177.05     36.21 o 
  -8   1  10      108.07      127.50     29.40 o 
  -7   1  10        1.55       33.56     21.39 o 
  -6   1  10       91.69       67.87     24.03 o 
  -5   1  10       62.80       77.51     18.56 o 
  -4   1  10      179.32      201.50     23.80 o 
  -3   1  10      440.91      440.80     35.42 o 
  -2   1  10      198.15      236.01     21.34 o 
  -1   1  10      118.41       90.37     18.32 o 
   0   1  10       59.39       59.05     15.41 o 
   1   1  10       61.56       44.07     16.73 o 
   2   1  10        6.14       21.34     15.07 o 
   3   1  10        4.32      -49.75     39.73 o 
   4   1  10       47.93       19.21     36.45 o 
   5   1  10      130.48      228.31     62.73 o 
   6   1  10       56.55      -46.46     71.56 o 
   7   1  10        0.99      -45.57     83.02 o 
   8   1  10        1.76       67.90    124.41 o 
 -12   2  10        7.49        9.60     46.86 o 
 -11   2  10       10.01       -2.60     37.99 o 
 -10   2  10       30.91        4.66     26.74 o 
  -9   2  10      138.39      212.69     35.32 o 
  -8   2  10       14.44       18.25     20.90 o 
  -7   2  10       36.87       20.94     20.17 o 
  -6   2  10        0.78       14.70     16.18 o 
  -5   2  10      139.57      167.52     25.36 o 
  -4   2  10        3.15       18.14     14.81 o 
  -3   2  10        1.93        1.41     13.76 o 
  -2   2  10       22.67       19.30     13.41 o 
  -1   2  10        6.16       20.36     15.78 o 
   0   2  10       90.29       99.14     28.43 o 
   1   2  10      101.60      139.71     31.66 o 
   2   2  10       44.09       77.41     36.64 o 
   3   2  10       14.93      -13.12     24.66 o 
   4   2  10      130.99      156.93     37.66 o 
   5   2  10      136.90      154.31     49.75 o 
   6   2  10        0.60      -57.22     44.47 o 
   7   2  10        7.90       52.31     65.61 o 
   8   2  10        2.97        4.93     72.76 o 
 -12   3  10        2.92      -23.36     48.77 o 
 -11   3  10       22.83      -19.29     37.33 o 
 -10   3  10      106.19      132.66     35.27 o 
  -9   3  10      161.23       93.79     30.26 o 
  -8   3  10       15.93       29.19     24.30 o 
  -7   3  10      555.82      541.57     48.00 o 
  -6   3  10      101.09       98.23     21.73 o 
  -5   3  10       16.37        7.05     16.02 o 
  -4   3  10      805.71      811.60     42.56 o 
  -3   3  10       96.12      100.22     24.15 o 
  -2   3  10      219.20      249.39     40.62 o 
  -1   3  10       70.08       45.27     20.78 o 
   0   3  10      643.35      759.69     45.49 o 
   1   3  10       51.79       84.50     21.74 o 
   2   3  10        0.00        1.94     23.53 o 
   3   3  10      261.62      273.68     41.36 o 
   4   3  10       17.50       29.32     36.44 o 
   5   3  10      764.69      714.36     91.78 o 
   6   3  10       82.83       98.58     52.62 o 
   7   3  10        0.45        4.24     58.67 o 
   8   3  10       73.40       -2.20     84.06 o 
 -12   4  10       10.74      -42.70     46.40 o 
 -11   4  10      140.31      141.74     50.37 o 
 -10   4  10       19.12       56.25     37.96 o 
  -9   4  10      150.73      179.17     35.42 o 
  -8   4  10       92.47       89.22     29.32 o 
  -7   4  10       31.62      -17.74     22.42 o 
  -6   4  10        1.22       -3.35     17.05 o 
  -5   4  10      877.13      894.39     65.77 o 
  -4   4  10      681.24      738.99     54.30 o 
  -3   4  10     2168.05     2144.18    112.39 o 
  -2   4  10       38.16       39.37     21.63 o 
  -1   4  10        2.67        9.58     22.65 o 
   0   4  10       27.42       30.00     19.09 o 
   1   4  10      480.38      501.74     38.30 o 
   2   4  10      298.32      356.29     43.14 o 
   3   4  10      418.37      424.38     48.82 o 
   4   4  10       20.93        8.47     32.81 o 
   5   4  10       31.95       65.71     38.95 o 
   6   4  10       48.41       63.59     55.65 o 
   7   4  10        9.08       37.81     65.21 o 
 -11   5  10       10.60        2.01     43.84 o 
 -10   5  10        1.25        5.45     36.92 o 
  -9   5  10       63.18       58.24     30.88 o 
  -8   5  10        2.08       28.23     27.54 o 
  -7   5  10       61.64      116.95     32.46 o 
  -6   5  10      269.89      192.57     33.94 o 
  -5   5  10     1145.09      973.72     61.67 o 
  -4   5  10       33.31       44.65     22.94 o 
  -3   5  10      971.29      856.58     57.31 o 
  -2   5  10       40.52       13.97     30.01 o 
  -1   5  10     3679.32     3342.84    133.08 o 
   0   5  10      497.11      495.37     40.61 o 
   1   5  10       38.40       22.18     26.07 o 
   2   5  10      627.16      645.72     54.99 o 
   3   5  10        3.27       13.58     39.31 o 
   4   5  10      243.22      211.44     59.00 o 
   5   5  10       49.56       37.22     38.48 o 
   6   5  10        0.08       -0.92     56.66 o 
   7   5  10        2.89       13.31     63.78 o 
 -11   6  10       22.17       47.18     62.93 o 
 -10   6  10      112.87      180.58     63.72 o 
  -9   6  10        3.80       -0.37     39.27 o 
  -8   6  10       46.16       11.07     29.50 o 
  -7   6  10       46.98       47.55     29.85 o 
  -6   6  10        7.97      -10.40     24.19 o 
  -5   6  10        1.12       15.63     22.98 o 
  -4   6  10      190.35      218.60     50.47 o 
  -3   6  10      807.18      947.82     63.22 o 
  -2   6  10      241.57      271.19     38.54 o 
  -1   6  10      204.81      256.54     37.73 o 
   0   6  10      431.32      395.33     54.23 o 
   1   6  10      547.18      513.69     49.05 o 
   2   6  10       69.80       66.73     34.18 o 
   3   6  10       44.75       30.82     33.74 o 
   4   6  10       67.35       33.59     37.58 o 
   5   6  10       28.81       54.57     43.06 o 
   6   6  10        0.07       43.39     51.94 o 
 -10   7  10       22.88       -1.60     53.54 o 
  -9   7  10       36.30       89.24     52.12 o 
  -8   7  10        4.57       16.69     31.27 o 
  -7   7  10        0.09       13.02     28.81 o 
  -6   7  10       58.06       89.96     31.96 o 
  -5   7  10       70.36       54.60     27.69 o 
  -4   7  10       84.82       44.22     29.64 o 
  -3   7  10        4.25        5.22     26.13 o 
  -2   7  10       25.43       -5.84     25.39 o 
  -1   7  10        0.15       -8.91     24.59 o 
   0   7  10       21.22       31.08     32.85 o 
   1   7  10        9.72        9.63     42.60 o 
   2   7  10        0.04       23.71     40.47 o 
   3   7  10       14.19       22.46     39.06 o 
   4   7  10        0.02      -23.62     38.46 o 
   5   7  10        8.07       97.97     51.53 o 
   6   7  10        1.90      -27.63     53.39 o 
 -10   8  10        3.08       28.02     56.33 o 
  -9   8  10        0.26       26.34     54.70 o 
  -8   8  10       34.58       79.40     45.78 o 
  -7   8  10        3.64        5.39     32.93 o 
  -6   8  10        0.85        8.12     31.10 o 
  -5   8  10        0.10       16.45     30.51 o 
  -4   8  10      311.45      356.36     48.73 o 
  -3   8  10       21.78       53.60     31.45 o 
  -2   8  10       27.24       63.37     31.55 o 
  -1   8  10       13.24       52.33     37.01 o 
   0   8  10       25.25       33.60     36.61 o 
   1   8  10       51.96      117.08     46.67 o 
   2   8  10       28.25       64.56     43.55 o 
   3   8  10        0.49      -29.46     38.13 o 
   4   8  10        1.21       33.19     46.31 o 
   5   8  10        3.58      -25.71     50.45 o 
  -9   9  10       28.78      100.67     51.13 o 
  -8   9  10       24.33        3.04     46.71 o 
  -7   9  10       44.65       78.73     38.93 o 
  -6   9  10       25.79       16.32     35.62 o 
  -5   9  10       26.08      -27.63     37.38 o 
  -4   9  10       10.87       14.49     31.28 o 
  -3   9  10       14.86        3.06     30.58 o 
  -2   9  10      142.10      112.14     42.28 o 
  -1   9  10       79.40       56.65     56.07 o 
   0   9  10      130.49      109.82     46.80 o 
   1   9  10        6.20       21.09     45.31 o 
   2   9  10       12.52       48.25     54.46 o 
   3   9  10        0.93       63.97     61.33 o 
   4   9  10        2.92       13.58     53.91 o 
  -8  10  10        0.35      -28.25     48.56 o 
  -7  10  10        4.46      -30.43     60.48 o 
  -6  10  10       43.82       34.51     40.25 o 
  -5  10  10       88.27       98.57     41.83 o 
  -4  10  10        0.81      -31.17     33.12 o 
  -3  10  10        5.09       49.26     37.66 o 
  -2  10  10        1.24       66.31     49.63 o 
  -1  10  10       28.84      118.49     66.85 o 
   0  10  10       21.50       20.02     49.26 o 
   1  10  10        4.69       -6.26     57.31 o 
   2  10  10       29.32       59.61     67.86 o 
   3  10  10        5.72        7.29     71.06 o 
  -6  11  10        0.03        9.07     51.13 o 
  -5  11  10        3.89        1.01     40.09 o 
  -4  11  10       13.42       32.90     43.45 o 
  -3  11  10       19.37      -17.50     37.41 o 
  -2  11  10        4.01      -52.36     50.35 o 
  -1  11  10       29.16      113.00     61.87 o 
   0  11  10        9.08      -57.94     70.03 o 
   1  11  10        0.13      -15.62     49.02 o 
 -12   1  11        0.54      -58.61     59.72 o 
 -11   1  11        2.75       21.55     34.60 o 
 -10   1  11       52.65       97.10     32.93 o 
  -9   1  11        7.83        1.02     24.92 o 
  -8   1  11       26.71       41.76     24.90 o 
  -7   1  11        3.34      -11.34     21.13 o 
  -6   1  11        2.55       11.67     19.44 o 
  -5   1  11      117.96       93.53     23.27 o 
  -4   1  11      114.75       73.52     20.43 o 
  -3   1  11        9.74        7.71     15.29 o 
  -2   1  11       28.69       42.70     15.20 o 
  -1   1  11      180.85      235.27     23.11 o 
   0   1  11      537.59      544.34     38.17 o 
   1   1  11       26.64       20.66     23.06 o 
   2   1  11       73.01       65.26     24.87 o 
   3   1  11       40.04        2.62     31.68 o 
   4   1  11       46.83       91.46     47.88 o 
   5   1  11       54.32       33.68     50.41 o 
   6   1  11        0.52      150.23    164.56 o 
   7   1  11       59.64     -189.90    204.16 o 
 -12   2  11        8.60      -61.87     50.88 o 
 -11   2  11       26.21       39.48     37.00 o 
 -10   2  11        5.84       -3.21     29.10 o 
  -9   2  11       51.27       58.18     27.13 o 
  -8   2  11       62.96       78.21     29.43 o 
  -7   2  11      130.75      111.78     35.76 o 
  -6   2  11       65.95       51.20     22.99 o 
  -5   2  11       28.46       35.71     17.63 o 
  -4   2  11       94.98       69.35     20.42 o 
  -3   2  11       69.60       70.81     19.78 o 
  -2   2  11      734.96      787.36     75.68 o 
  -1   2  11      675.78      655.45     45.05 o 
   0   2  11       15.91      -10.83     20.17 o 
   1   2  11        2.14       33.89     23.05 o 
   2   2  11        1.25       16.65     27.94 o 
   3   2  11       80.67      126.41     43.28 o 
   4   2  11      257.59      194.08     94.52 o 
   5   2  11        0.42       65.34     46.82 o 
   6   2  11       14.30       63.87     53.19 o 
   7   2  11        0.47       15.33     66.80 o 
 -12   3  11       13.62       32.49     71.39 o 
 -11   3  11        0.52       51.26     46.26 o 
 -10   3  11        0.09       -5.04     30.65 o 
  -9   3  11       24.26       23.67     27.34 o 
  -8   3  11      160.77      142.39     44.58 o 
  -7   3  11        1.37        0.50     20.42 o 
  -6   3  11       99.80       99.73     32.46 o 
  -5   3  11      201.73      183.49     31.09 o 
  -4   3  11      355.30      392.65     38.86 o 
  -3   3  11        2.04        5.36     22.49 o 
  -2   3  11       63.86       14.20     29.99 o 
  -1   3  11       43.56       24.42     19.44 o 
   0   3  11       98.03      148.41     27.84 o 
   1   3  11      473.05      460.30     40.36 o 
   2   3  11      322.31      361.87     73.05 o 
   3   3  11        0.68       15.43     41.88 o 
   4   3  11       13.93      -30.54     37.01 o 
   5   3  11      119.42      185.35     59.58 o 
   6   3  11       82.78      158.54     95.62 o 
   7   3  11       16.65       68.25     72.67 o 
 -12   4  11        1.42       38.79     62.05 o 
 -11   4  11       19.50       33.30     48.01 o 
 -10   4  11        8.30       23.04     33.75 o 
  -9   4  11       40.24       58.90     30.00 o 
  -8   4  11       39.58       43.22     35.66 o 
  -7   4  11        7.95        3.75     22.03 o 
  -6   4  11      106.85      121.64     28.96 o 
  -5   4  11       34.24       47.01     23.70 o 
  -4   4  11      112.01       96.08     29.94 o 
  -3   4  11      904.49     1009.15     76.35 o 
  -2   4  11      155.22      124.14     29.81 o 
  -1   4  11       46.98       59.88     25.40 o 
   0   4  11      436.68      427.87     38.50 o 
   1   4  11        6.95        7.68     26.19 o 
   2   4  11        1.59       23.85     30.96 o 
   3   4  11      327.34      319.50     48.01 o 
   4   4  11        5.16       56.33     36.36 o 
   5   4  11       29.50       90.40     70.76 o 
   6   4  11        0.43      -65.96     56.12 o 
   7   4  11        9.38        7.34     66.96 o 
 -11   5  11        0.36      -21.64     54.73 o 
 -10   5  11       99.20       12.23     80.92 o 
  -9   5  11        0.13       -0.34     33.43 o 
  -8   5  11        0.04      -21.47     35.35 o 
  -7   5  11       59.84       66.57     34.34 o 
  -6   5  11      216.11      209.07     37.17 o 
  -5   5  11        0.92       -8.59     23.33 o 
  -4   5  11      180.32      129.39     30.26 o 
  -3   5  11       91.44       67.67     26.66 o 
  -2   5  11        1.24      -17.80     22.48 o 
  -1   5  11      284.56      292.58     39.11 o 
   0   5  11       74.87      121.82     33.40 o 
   1   5  11       57.19       39.39     31.46 o 
   2   5  11        0.01        5.73     29.39 o 
   3   5  11        2.02       17.22     32.18 o 
   4   5  11       44.15       12.79     38.02 o 
   5   5  11        1.33       22.47     41.41 o 
   6   5  11        1.17        8.88     66.07 o 
 -11   6  11       34.61       10.54     63.70 o 
 -10   6  11       39.19       -2.89     58.24 o 
  -9   6  11        9.01       36.88     37.45 o 
  -8   6  11       69.20       46.55     32.23 o 
  -7   6  11       10.84       15.52     27.89 o 
  -6   6  11       16.39       14.53     26.78 o 
  -5   6  11       26.42       53.20     31.88 o 
  -4   6  11        0.08        9.58     23.79 o 
  -3   6  11        9.02      -10.63     27.62 o 
  -2   6  11      666.65      781.87     62.79 o 
  -1   6  11       47.79       40.98     29.13 o 
   0   6  11        0.18       36.81     35.61 o 
   1   6  11        0.95      -11.52     33.07 o 
   2   6  11        2.14        1.67     31.99 o 
   3   6  11       38.97       -6.89     36.26 o 
   4   6  11      145.53      130.92     49.33 o 
   5   6  11        0.63      -10.47     44.22 o 
   6   6  11        0.15      -14.04     62.91 o 
 -10   7  11       75.00       15.97     62.80 o 
  -9   7  11        0.01      -12.24     50.84 o 
  -8   7  11        0.20       53.85     35.44 o 
  -7   7  11      153.08      112.68     45.29 o 
  -6   7  11       83.26      182.57     41.51 o 
  -5   7  11       30.98       87.17     33.01 o 
  -4   7  11        1.05      -15.00     25.36 o 
  -3   7  11       15.07        5.91     27.50 o 
  -2   7  11       23.83       63.63     38.51 o 
  -1   7  11        0.88        4.44     34.16 o 
   0   7  11       56.23       94.32     43.51 o 
   1   7  11       76.30      115.81     47.42 o 
   2   7  11      184.26      119.89     52.57 o 
   3   7  11       17.01       35.33     41.49 o 
   4   7  11        8.08       18.45     46.17 o 
   5   7  11       25.24       84.70     56.87 o 
  -9   8  11        7.90       60.69     51.66 o 
  -8   8  11        6.83       56.53     38.97 o 
  -7   8  11        0.57       27.07     35.01 o 
  -6   8  11        2.66       -2.08     30.97 o 
  -5   8  11       38.19       69.59     35.48 o 
  -4   8  11       52.41       -1.99     56.46 o 
  -3   8  11       41.81       42.07     52.97 o 
  -2   8  11        0.57       65.51     33.91 o 
  -1   8  11        4.49       85.03     55.83 o 
   0   8  11        0.13       -7.34     36.46 o 
   1   8  11       17.89      -15.88     40.00 o 
   2   8  11       16.42      -17.96     44.08 o 
   3   8  11       36.06       -3.01     52.39 o 
   4   8  11       15.28       -7.03     53.02 o 
  -8   9  11        3.31       19.50     49.44 o 
  -7   9  11        2.40       38.46     39.19 o 
  -6   9  11        8.86       17.27     39.90 o 
  -5   9  11        4.53       42.48     35.63 o 
  -4   9  11       16.85       22.99     35.92 o 
  -3   9  11       28.88       52.39     36.10 o 
  -2   9  11        0.33        6.99     45.87 o 
  -1   9  11        2.80      -14.52     55.30 o 
   0   9  11        1.02        0.66     47.14 o 
   1   9  11        2.14        8.61     55.51 o 
   2   9  11       35.04       50.36     56.51 o 
   3   9  11        0.39      -36.51     56.49 o 
  -7  10  11       31.12       26.63     49.33 o 
  -6  10  11        0.18       28.07     40.77 o 
  -5  10  11        9.07       -7.45     38.89 o 
  -4  10  11        0.04       32.70     40.23 o 
  -3  10  11        0.07       33.40     42.04 o 
  -2  10  11        8.24      -39.17     49.05 o 
  -1  10  11       11.62       43.20     50.34 o 
   0  10  11        3.98        5.30     54.20 o 
   1  10  11       15.12        7.43     66.97 o 
   2  10  11        0.05       -1.50     73.42 o 
  -5  11  11       20.71       60.16     45.21 o 
  -4  11  11       24.47       -3.22     42.41 o 
  -3  11  11        3.22        3.34     54.10 o 
  -2  11  11        0.08       35.66     56.55 o 
  -1  11  11        0.90       30.44     53.87 o 
   0  11  11        8.43       57.69    119.24 o 
 -12   0  12        6.79       60.83     74.72 o 
 -11   0  12      112.85      114.67     61.06 o 
 -10   0  12      439.29      485.50     77.19 o 
  -9   0  12        4.09       57.32     43.06 o 
  -8   0  12       35.11       34.57     67.71 o 
  -7   0  12      153.15      145.51     44.15 o 
  -6   0  12      411.88      381.68     63.26 o 
  -5   0  12     1824.21     1598.73    106.27 o 
  -4   0  12      130.73       37.84     37.77 o 
  -3   0  12      159.27      188.20     33.16 o 
  -2   0  12        2.48      -13.42     21.04 o 
  -1   0  12       18.61       30.03     22.94 o 
   0   0  12      124.18      146.33     61.41 o 
   1   0  12      273.39      318.09     44.41 o 
   2   0  12       25.17       79.35     45.10 o 
   3   0  12        0.07      139.53     94.03 o 
   4   0  12       53.56        9.86    102.13 o 
   6   0  12       17.89     -134.00    178.68 o 
 -12   1  12        9.72      -15.71     50.20 o 
 -11   1  12        0.02       -7.33     38.28 o 
 -10   1  12        3.61      -43.15     29.80 o 
  -9   1  12      137.31       92.92     33.92 o 
  -8   1  12      242.89      329.13     68.56 o 
  -7   1  12       44.46       25.32     24.84 o 
  -6   1  12       87.09       64.66     24.77 o 
  -5   1  12       97.20      121.99     26.71 o 
  -4   1  12        0.17       13.95     19.25 o 
  -3   1  12      912.69      969.37     53.31 o 
  -2   1  12       51.77       75.38     20.01 o 
  -1   1  12       51.02       75.30     23.29 o 
   0   1  12        2.38       10.60     20.02 o 
   1   1  12        0.09       -3.31     20.44 o 
   2   1  12      131.55      114.37     33.95 o 
   3   1  12       14.31      -47.24    102.67 o 
   4   1  12       29.58      182.07    113.88 o 
   5   1  12       10.82      -51.47     86.31 o 
   6   1  12        0.62      158.26    206.39 o 
 -12   2  12        0.53       16.45     60.96 o 
 -11   2  12        2.11       50.47     39.93 o 
 -10   2  12       32.21       34.19     33.47 o 
  -9   2  12        2.08      -24.99     26.46 o 
  -8   2  12        3.27       11.53     25.45 o 
  -7   2  12       34.22       13.37     23.76 o 
  -6   2  12        6.24        3.12     22.32 o 
  -5   2  12      111.70       69.65     30.83 o 
  -4   2  12       69.88      103.12     26.55 o 
  -3   2  12      298.26      245.18     33.87 o 
  -2   2  12       55.75       64.88     39.94 o 
  -1   2  12       17.46        8.29     20.30 o 
   0   2  12       45.39        7.13     22.68 o 
   1   2  12       69.33       26.21     26.06 o 
   2   2  12        6.10       13.78     32.54 o 
   3   2  12        2.29       -3.28     31.65 o 
   4   2  12       47.26       96.47     50.99 o 
   5   2  12       92.64       39.35     55.08 o 
   6   2  12        0.41       15.02    110.22 o 
 -11   3  12       23.30        0.68     41.14 o 
 -10   3  12       14.69       16.59     33.99 o 
  -9   3  12       55.61       97.05     33.31 o 
  -8   3  12       37.43       31.89     31.58 o 
  -7   3  12       15.28       21.16     27.51 o 
  -6   3  12        0.33       10.83     26.83 o 
  -5   3  12       33.91       49.91     30.49 o 
  -4   3  12       21.47       45.52     24.93 o 
  -3   3  12       46.55       30.28     24.22 o 
  -2   3  12      116.10       97.48     28.69 o 
  -1   3  12        0.36       -8.33     27.97 o 
   0   3  12        3.01       16.91     22.89 o 
   1   3  12       57.90       44.46     31.51 o 
   2   3  12       28.68       18.13     33.86 o 
   3   3  12       61.33       59.22     38.24 o 
   4   3  12        7.61       40.33     61.67 o 
   5   3  12       90.99       43.46     55.67 o 
   6   3  12        1.24      -15.30     62.71 o 
 -11   4  12       49.89      129.83     74.31 o 
 -10   4  12       41.42       56.05     43.60 o 
  -9   4  12        0.14        1.71     33.57 o 
  -8   4  12       26.13       19.39     30.38 o 
  -7   4  12       49.81       69.98     32.41 o 
  -6   4  12       51.07       60.12     26.77 o 
  -5   4  12      116.18       98.07     33.85 o 
  -4   4  12        2.59       -9.30     23.69 o 
  -3   4  12       63.59       53.57     28.30 o 
  -2   4  12      205.03      208.71     36.64 o 
  -1   4  12       90.08       15.14     41.06 o 
   0   4  12        0.32      -12.78     25.02 o 
   1   4  12       45.86       55.87     33.07 o 
   2   4  12       19.50       38.57     33.25 o 
   3   4  12      183.93      130.18     46.26 o 
   4   4  12      139.38      127.40     45.75 o 
   5   4  12        4.84       -2.08     58.75 o 
   6   4  12        1.52      -88.05     58.70 o 
 -11   5  12       30.46      -17.95     68.52 o 
 -10   5  12        3.72       17.58     51.09 o 
  -9   5  12       61.74      105.55     44.04 o 
  -8   5  12       37.60       81.93     45.86 o 
  -7   5  12        6.18       49.60     29.88 o 
  -6   5  12       39.53       44.94     28.48 o 
  -5   5  12       15.19       47.98     28.18 o 
  -4   5  12       28.57       68.77     29.99 o 
  -3   5  12        0.21       21.86     25.96 o 
  -2   5  12       38.37       14.34     36.26 o 
  -1   5  12       53.73       69.46     45.09 o 
   0   5  12      177.59      154.25     43.82 o 
   1   5  12      177.45      133.17     46.06 o 
   2   5  12        7.97       18.03     37.16 o 
   3   5  12       72.01       90.98     41.77 o 
   4   5  12        0.22       27.04     41.90 o 
   5   5  12       39.60      -16.90     62.97 o 
 -10   6  12       29.53       -7.87     60.48 o 
  -9   6  12        0.05        6.74     40.87 o 
  -8   6  12        0.33      -18.21     33.24 o 
  -7   6  12        0.44       67.40     32.78 o 
  -6   6  12        2.33        9.44     28.32 o 
  -5   6  12        0.33       22.35     28.47 o 
  -4   6  12       74.20       53.47     30.81 o 
  -3   6  12        0.20       17.03     28.84 o 
  -2   6  12        6.70       13.90     30.74 o 
  -1   6  12       19.25        9.03     34.95 o 
   0   6  12       24.73       -5.47     34.24 o 
   1   6  12        5.49        5.12     38.71 o 
   2   6  12        0.00      -19.23     42.28 o 
   3   6  12      177.42      140.01     50.30 o 
   4   6  12       69.14       36.34     45.33 o 
   5   6  12        2.62      -27.45     53.79 o 
 -10   7  12        0.00       84.21     80.82 o 
  -9   7  12       40.62       25.03     43.29 o 
  -8   7  12        2.79       27.68     37.55 o 
  -7   7  12        1.28       30.85     36.13 o 
  -6   7  12        0.00      -28.49     29.60 o 
  -5   7  12        0.04       17.37     29.45 o 
  -4   7  12       24.91       40.36     35.97 o 
  -3   7  12        4.13       -1.74     29.99 o 
  -2   7  12       55.10       65.16     35.11 o 
  -1   7  12        7.48       56.46     64.43 o 
   0   7  12       26.58       41.51     42.71 o 
   1   7  12       50.46       91.17     50.43 o 
   2   7  12        0.04       34.50     44.90 o 
   3   7  12      126.20       89.27     53.86 o 
   4   7  12        2.38       25.38     56.39 o 
  -9   8  12        3.97       81.31     73.44 o 
  -8   8  12        0.71       57.49     41.67 o 
  -7   8  12       41.14       70.21     40.72 o 
  -6   8  12        0.14       -0.79     35.97 o 
  -5   8  12      171.86      221.84     49.59 o 
  -4   8  12      138.88      130.99     43.72 o 
  -3   8  12        3.85       13.04     32.78 o 
  -2   8  12       93.48      139.35     52.70 o 
  -1   8  12        0.68      -39.39     55.23 o 
   0   8  12       47.42       73.97     49.46 o 
   1   8  12      158.48      126.21     92.11 o 
   2   8  12        1.75       43.56     53.86 o 
   3   8  12        6.10       -4.64     61.40 o 
  -7   9  12       77.96       96.08     46.61 o 
  -6   9  12       17.40       14.60     39.10 o 
  -5   9  12        3.91       -6.98     37.93 o 
  -4   9  12       11.18        2.03     38.36 o 
  -3   9  12       81.66       58.29     44.32 o 
  -2   9  12       87.84       69.48     51.95 o 
  -1   9  12       66.25       65.94     54.86 o 
   0   9  12       36.26        3.46     50.38 o 
   1   9  12        5.73       -1.03     52.32 o 
   2   9  12       12.51       68.54     61.28 o 
  -6  10  12       12.39       24.30     42.91 o 
  -5  10  12       25.79       -1.75     48.80 o 
  -4  10  12       11.38       44.31     43.63 o 
  -3  10  12       12.63       37.85     54.97 o 
  -2  10  12        3.44       43.53     54.73 o 
  -1  10  12       91.77      168.31     72.65 o 
   0  10  12        3.90       14.55     67.09 o 
 -11   1  13        1.28      -20.10     43.58 o 
 -10   1  13      102.99       79.99     39.16 o 
  -9   1  13       17.10       14.41     29.27 o 
  -8   1  13      107.80      130.99     34.41 o 
  -7   1  13        0.02       12.07     25.82 o 
  -6   1  13       74.95      107.98     28.67 o 
  -5   1  13      156.01      110.76     28.32 o 
  -4   1  13      259.63      172.43     63.56 o 
  -3   1  13        5.38        4.14     22.01 o 
  -2   1  13        4.90       -2.06     22.60 o 
  -1   1  13      426.20      412.77     47.47 o 
   0   1  13       52.94       79.79     31.17 o 
   1   1  13       41.87       61.60     26.10 o 
   2   1  13        9.00       82.98     53.04 o 
   3   1  13        8.34      -44.92    107.35 o 
   4   1  13       54.60       51.30     87.88 o 
   5   1  13        0.00      -11.61    106.71 o 
 -11   2  13      104.88      190.52     56.61 o 
 -10   2  13       62.20       65.26     39.75 o 
  -9   2  13       38.83       46.26     33.64 o 
  -8   2  13        2.24       39.63     29.33 o 
  -7   2  13       37.27       24.08     27.45 o 
  -6   2  13       32.57      113.78     42.26 o 
  -5   2  13        0.60       -2.43     25.44 o 
  -4   2  13      820.17      782.40     57.07 o 
  -3   2  13        9.07       16.28     23.69 o 
  -2   2  13      751.56      760.52     58.30 o 
  -1   2  13       93.84       35.64     26.73 o 
   0   2  13       38.73       24.48     50.64 o 
   1   2  13       99.35      185.82     56.62 o 
   2   2  13        3.49       30.13     34.83 o 
   3   2  13      134.60      107.56     54.35 o 
   4   2  13       45.71      137.61     95.80 o 
   5   2  13        0.32      -25.21    104.75 o 
 -11   3  13        0.05       48.46     53.36 o 
 -10   3  13        9.90       38.16     47.11 o 
  -9   3  13        3.63        9.35     36.95 o 
  -8   3  13       14.97       -4.48     33.63 o 
  -7   3  13      167.28      195.63     44.33 o 
  -6   3  13      156.82      111.18     41.63 o 
  -5   3  13       28.78       -6.98     27.39 o 
  -4   3  13       17.48       39.75     25.50 o 
  -3   3  13        8.09       15.40     25.81 o 
  -2   3  13      368.93      338.68     43.99 o 
  -1   3  13       99.86      119.99     32.91 o 
   0   3  13       57.31       59.02     30.46 o 
   1   3  13       12.06      -11.99     32.24 o 
   2   3  13       34.77       67.14     39.31 o 
   3   3  13       14.47       -9.82     37.00 o 
   4   3  13        0.83       65.06     56.70 o 
   5   3  13        5.61       56.15     71.13 o 
 -11   4  13        4.15        4.70     73.09 o 
 -10   4  13        3.70      -12.82     47.79 o 
  -9   4  13        1.59      -11.23     40.46 o 
  -8   4  13        0.64       -5.89     33.38 o 
  -7   4  13       18.09       78.31     35.21 o 
  -6   4  13        3.63      -13.33     29.96 o 
  -5   4  13       93.60       93.10     32.97 o 
  -4   4  13       79.01      100.99     35.21 o 
  -3   4  13       83.25       71.73     29.89 o 
  -2   4  13       74.30       65.42     32.39 o 
  -1   4  13      207.91      392.26    107.47 o 
   0   4  13       22.58       -6.27     35.50 o 
   1   4  13        8.91      100.11    145.19 o 
   2   4  13        0.89       15.44     40.62 o 
   3   4  13       39.04        2.67     41.28 o 
   4   4  13        5.74       41.66     57.38 o 
   5   4  13       29.85      -30.36     67.67 o 
 -10   5  13        1.86       40.22     56.75 o 
  -9   5  13        0.95      -10.63     58.86 o 
  -8   5  13        4.92       16.12     45.20 o 
  -7   5  13       15.81       59.95     50.94 o 
  -6   5  13        3.43       54.16     30.54 o 
  -5   5  13        0.51       13.61     28.66 o 
  -4   5  13        3.05      -29.44     26.42 o 
  -3   5  13       72.54      108.02     35.92 o 
  -2   5  13        2.56       32.13     31.41 o 
  -1   5  13       32.81       25.86     36.65 o 
   0   5  13       48.18       51.13     53.39 o 
   1   5  13       19.54       -7.01     40.49 o 
   2   5  13       24.46        0.30     44.60 o 
   3   5  13        4.85       33.90     50.11 o 
   4   5  13       82.57       64.53     55.31 o 
 -10   6  13       15.75       65.72     66.34 o 
  -9   6  13       23.82        7.33     45.54 o 
  -8   6  13       57.83       57.24     44.13 o 
  -7   6  13       44.20       -1.87     35.90 o 
  -6   6  13       10.72       11.53     34.27 o 
  -5   6  13      100.74       79.10     49.22 o 
  -4   6  13       34.87       16.93     31.07 o 
  -3   6  13      216.74      201.24     43.31 o 
  -2   6  13       53.26       80.84     37.90 o 
  -1   6  13       51.49       43.82    108.06 o 
   0   6  13        3.81       23.83     39.91 o 
   1   6  13       30.94       52.37     47.16 o 
   2   6  13       69.32       79.71     52.41 o 
   3   6  13        0.02       13.84     53.83 o 
   4   6  13      136.92      110.00     63.11 o 
  -9   7  13        2.72      -13.78     44.71 o 
  -8   7  13        0.83      -23.28     44.10 o 
  -7   7  13       65.15       76.41     41.58 o 
  -6   7  13      231.08      250.80     73.85 o 
  -5   7  13       31.85       71.34     39.45 o 
  -4   7  13        0.97       13.29     36.65 o 
  -3   7  13        1.79       35.04     34.87 o 
  -2   7  13      165.88      185.69     46.21 o 
  -1   7  13       21.31       -5.29     61.71 o 
   0   7  13       21.83       35.63     45.61 o 
   1   7  13       10.87      -28.30     48.90 o 
   2   7  13       77.58       46.01     55.53 o 
   3   7  13       11.35       15.68     58.05 o 
  -8   8  13       13.70       34.15     41.48 o 
  -7   8  13       45.33       41.48     43.04 o 
  -6   8  13        8.78       -6.38     40.23 o 
  -5   8  13        3.78      -25.03     40.39 o 
  -4   8  13       32.79       55.47     40.81 o 
  -3   8  13        2.89       -1.14     37.86 o 
  -2   8  13       14.29       27.02     59.14 o 
  -1   8  13        0.09       34.27     56.47 o 
   0   8  13        6.03       25.26     53.77 o 
   1   8  13       32.35       65.01     59.74 o 
   2   8  13        1.39       48.56     59.93 o 
  -6   9  13        8.60      -56.67     41.13 o 
  -5   9  13        0.61       -5.33     42.51 o 
  -4   9  13       16.80      -23.25     43.64 o 
  -3   9  13        0.01      -19.05     63.59 o 
  -2   9  13        2.97       42.48     57.47 o 
  -1   9  13        4.28       15.48     65.49 o 
   0   9  13       10.87      -14.06     54.51 o 
 -11   0  14       45.32       -8.24     73.31 o 
 -10   0  14      109.64       65.15     89.90 o 
  -9   0  14      127.46       73.73     50.96 o 
  -8   0  14       42.42       58.25     98.54 o 
  -7   0  14      114.87      127.85     55.84 o 
  -6   0  14        1.54       65.64     40.68 o 
  -5   0  14      198.62      183.18     48.41 o 
  -4   0  14       95.54       94.06     54.32 o 
  -3   0  14      186.35       38.34     57.38 o 
  -2   0  14        0.61        1.56     47.19 o 
  -1   0  14        0.06      -53.43     35.62 o 
   0   0  14       13.14       -7.43     60.58 o 
   1   0  14      374.02      318.74     70.66 o 
   2   0  14        1.31       61.35    110.73 o 
   3   0  14        2.10        3.15    114.63 o 
 -11   1  14        6.84        9.24     51.54 o 
 -10   1  14       14.47       24.26     42.41 o 
  -9   1  14        8.71       38.26     34.44 o 
  -8   1  14       21.09       26.04     31.23 o 
  -7   1  14        0.14      -17.13     28.15 o 
  -6   1  14        2.12       -1.24     29.53 o 
  -5   1  14      120.22      170.21     40.13 o 
  -4   1  14      156.94      169.32     39.86 o 
  -3   1  14       55.23       82.96     32.73 o 
  -2   1  14        1.34       21.87     25.41 o 
  -1   1  14       36.48       81.67     38.59 o 
   0   1  14        1.08       26.74     37.53 o 
   1   1  14        1.88       53.46     70.85 o 
   2   1  14        1.87       18.39    108.80 o 
   3   1  14        1.72      162.19    130.41 o 
   4   1  14        1.96      -49.42     99.35 o 
 -11   2  14        0.11      -34.09     53.50 o 
 -10   2  14        1.37      -14.65     50.83 o 
  -9   2  14        5.32       68.02     45.55 o 
  -8   2  14        4.27       33.00     36.23 o 
  -7   2  14        1.95       20.52     33.51 o 
  -6   2  14       89.41       88.57     50.49 o 
  -5   2  14       63.39       41.47     42.33 o 
  -4   2  14        2.12       57.42     32.90 o 
  -3   2  14       23.18       11.87     31.37 o 
  -2   2  14       10.14       25.84     28.07 o 
  -1   2  14        1.11       -8.81     27.63 o 
   0   2  14        0.60       39.65     34.90 o 
   1   2  14        0.01       56.42     39.38 o 
   2   2  14       15.96       35.51     69.63 o 
   3   2  14        0.86       70.17     93.37 o 
   4   2  14        0.87      -23.66    106.41 o 
 -10   3  14       43.64        8.61     54.62 o 
  -9   3  14       10.60       18.24     48.06 o 
  -8   3  14       16.48      -16.69     38.79 o 
  -7   3  14        4.59       31.83     34.21 o 
  -6   3  14        3.59       19.27     34.04 o 
  -5   3  14       63.13       31.87     33.22 o 
  -4   3  14       39.96      133.60     46.61 o 
  -3   3  14        2.14       22.32     27.24 o 
  -2   3  14       26.25       40.09     30.22 o 
  -1   3  14       38.16      104.03     33.87 o 
   0   3  14        5.83      -12.48     43.40 o 
   1   3  14       13.44       30.63     39.87 o 
   2   3  14       15.47       -4.01     40.46 o 
   3   3  14       16.07       -5.42     65.80 o 
   4   3  14        7.88      -38.69    103.99 o 
 -10   4  14       13.83       47.54     61.60 o 
  -9   4  14       18.11      -68.39     48.39 o 
  -8   4  14       79.97       62.73     44.69 o 
  -7   4  14       94.05      108.33     61.33 o 
  -6   4  14       78.59      180.53     57.83 o 
  -5   4  14       88.38      183.51     47.11 o 
  -4   4  14        0.53        5.67     31.11 o 
  -3   4  14       69.37      115.19     36.57 o 
  -2   4  14      145.44      126.34     38.50 o 
  -1   4  14       28.79       60.18     39.81 o 
   0   4  14       17.51       -9.28     40.37 o 
   1   4  14        4.83       49.19     45.47 o 
   2   4  14       11.47      -49.42     43.75 o 
   3   4  14        6.02       25.34     50.56 o 
   4   4  14        2.06      120.13     70.14 o 
  -9   5  14       14.34       -8.45     66.56 o 
  -8   5  14        4.10      -27.78     44.82 o 
  -7   5  14       26.77       28.88     42.20 o 
  -6   5  14        4.79       58.20     41.73 o 
  -5   5  14       25.39       25.78     36.37 o 
  -4   5  14      147.35      179.62     44.38 o 
  -3   5  14       25.62       24.15     34.83 o 
  -2   5  14        1.07      -16.31     34.90 o 
  -1   5  14        4.06       26.45     44.18 o 
   0   5  14       84.51       95.48     50.13 o 
   1   5  14       46.99      108.66     53.85 o 
   2   5  14        9.89       53.00     71.26 o 
   3   5  14        0.77      -12.61     58.07 o 
  -9   6  14       10.55       14.63     43.28 o 
  -8   6  14       11.37      -24.18     44.88 o 
  -7   6  14        0.09       22.77     44.08 o 
  -6   6  14        2.72      -22.86     38.36 o 
  -5   6  14        1.37       10.91     38.02 o 
  -4   6  14        0.42        8.66     39.18 o 
  -3   6  14        0.01        7.15     37.80 o 
  -2   6  14        5.25       11.27     40.11 o 
  -1   6  14       42.30        6.62     49.39 o 
   0   6  14       14.95       11.77     49.79 o 
   1   6  14       32.94        3.78     51.96 o 
   2   6  14       51.73      -48.31    115.40 o 
  -8   7  14        9.68       10.27     47.34 o 
  -7   7  14        5.39        4.14     49.04 o 
  -6   7  14       20.12       51.98     44.63 o 
  -5   7  14        0.96       -3.73     38.94 o 
  -4   7  14        8.95       14.49     42.83 o 
  -3   7  14        2.25       -7.57     40.43 o 
  -2   7  14       11.40      -20.73     56.55 o 
  -1   7  14        2.69      -10.45     57.37 o 
   0   7  14       12.63       40.40     56.05 o 
   1   7  14        0.22      -16.99     53.26 o 
  -6   8  14        0.01       36.34     46.44 o 
  -5   8  14       86.18      129.36     52.88 o 
  -4   8  14       16.67       29.83     45.75 o 
  -3   8  14        5.97        0.27     57.33 o 
  -2   8  14       11.04       -4.93     63.27 o 
  -1   8  14       24.12        4.63     68.45 o 
   0   8  14        1.24       -1.28     55.05 o 
  -3   9  14       12.51      -59.60     59.09 o 
 -10   1  15        2.98       25.79     51.09 o 
  -9   1  15       30.02       34.48     50.74 o 
  -8   1  15       29.07       54.15     44.16 o 
  -7   1  15       85.86       14.91     37.84 o 
  -6   1  15        4.45      -39.42     31.19 o 
  -5   1  15      104.49      140.89     50.11 o 
  -4   1  15      165.82      104.93     59.27 o 
  -3   1  15       81.48       73.42     47.74 o 
  -2   1  15       16.44       10.26     59.01 o 
  -1   1  15        2.65        3.51     39.34 o 
   0   1  15       85.81      119.76     52.60 o 
   1   1  15        3.52       51.22     57.62 o 
   2   1  15       39.25       29.94    128.99 o 
   3   1  15        0.33     -132.75    135.46 o 
 -10   2  15       55.66       70.21     67.80 o 
  -9   2  15      138.04      209.88     64.40 o 
  -8   2  15        6.82      -11.29     42.85 o 
  -7   2  15        8.58      -31.33     37.61 o 
  -6   2  15      290.71      357.40     56.57 o 
  -5   2  15       50.99       44.45     37.00 o 
  -4   2  15      231.47      273.61     49.05 o 
  -3   2  15       99.10       50.45     39.49 o 
  -2   2  15      174.24      147.44     42.11 o 
  -1   2  15        0.00        6.32     38.08 o 
   0   2  15        4.30       82.41     59.64 o 
   1   2  15        1.88      -31.71     64.78 o 
   2   2  15       56.63      -62.36    112.17 o 
   3   2  15       80.85       31.08    229.80 o 
 -10   3  15       16.35      -10.67     62.47 o 
  -9   3  15        6.05      -13.49     55.26 o 
  -8   3  15      148.42      139.05     53.47 o 
  -7   3  15       84.73       57.26     43.71 o 
  -6   3  15      257.77      221.75     67.78 o 
  -5   3  15       17.18       59.21     46.80 o 
  -4   3  15        1.92       22.61     35.90 o 
  -3   3  15       31.90       17.32     34.16 o 
  -2   3  15       33.73       24.54     33.50 o 
  -1   3  15       85.18      103.03     39.94 o 
   0   3  15       20.09       11.64     58.68 o 
   1   3  15        6.25       10.35     46.71 o 
   2   3  15        1.36      -30.68     73.51 o 
   3   3  15        0.08      -26.67    106.46 o 
  -9   4  15       16.93      -47.07     57.50 o 
  -8   4  15       17.40      -20.66     47.22 o 
  -7   4  15        0.03       31.33     52.27 o 
  -6   4  15       37.71       10.09     41.72 o 
  -5   4  15        7.26       41.28     42.80 o 
  -4   4  15       53.06       10.28     39.97 o 
  -3   4  15        1.89       46.93     36.02 o 
  -2   4  15        3.31       11.99     36.44 o 
  -1   4  15       13.31      -14.58     54.23 o 
   0   4  15        0.60       39.90     70.17 o 
   1   4  15       37.47      -47.12     47.31 o 
   2   4  15        2.95       93.37     59.29 o 
  -8   5  15       13.54       24.66     49.47 o 
  -7   5  15        1.58       38.37     48.92 o 
  -6   5  15        0.58       24.91     43.78 o 
  -5   5  15       30.17       56.47     45.32 o 
  -4   5  15        4.04        9.60     39.91 o 
  -3   5  15       16.69       15.61     42.89 o 
  -2   5  15        2.48       -3.81     41.14 o 
  -1   5  15        2.69       -5.41     53.36 o 
   0   5  15        0.83       19.00     76.00 o 
   1   5  15        0.25      -18.31     54.65 o 
   2   5  15        4.26      -50.25     57.41 o 
  -8   6  15       40.27       31.61     48.57 o 
  -7   6  15        0.78       42.61     53.42 o 
  -6   6  15       44.30      131.52     57.15 o 
  -5   6  15       48.32       53.96     47.30 o 
  -4   6  15       64.96        0.73     40.39 o 
  -3   6  15      116.47      169.32     52.89 o 
  -2   6  15       49.95       83.10     64.13 o 
  -1   6  15        0.43       56.52     62.39 o 
   0   6  15       10.24       54.75     83.01 o 
   1   6  15       20.41       21.50     61.20 o 
  -6   7  15       88.57      105.22     63.87 o 
  -5   7  15        0.14       26.57     48.72 o 
  -4   7  15        4.47       28.29     48.73 o 
  -3   7  15        7.82       85.99     71.52 o 
  -2   7  15      109.89      185.59     78.05 o 
  -1   7  15       14.16       76.34     71.88 o 
  -9   0  16       21.35      -49.12    105.92 o 
  -8   0  16       53.10       49.76    109.78 o 
  -7   0  16      145.45      113.95     86.28 o 
  -6   0  16       30.35      -15.04     59.55 o 
  -5   0  16        0.14      -63.68     51.89 o 
  -4   0  16       65.16      149.38     87.26 o 
  -3   0  16      399.77      550.85    129.60 o 
  -2   0  16      194.79      102.03     78.42 o 
  -1   0  16       38.45       95.32     71.64 o 
   0   0  16        3.55      -19.07     65.41 o 
   1   0  16        5.60      -16.02    127.36 o 
   2   0  16       38.73      297.58    142.27 o 
  -9   1  16        6.13      -15.73     56.35 o 
  -8   1  16        9.27       13.35     53.02 o 
  -7   1  16        1.00       19.40     44.37 o 
  -6   1  16       13.05       23.42     38.79 o 
  -5   1  16      168.88      104.02     57.80 o 
  -4   1  16       39.34      -60.99     40.66 o 
  -3   1  16       13.14       29.19     63.24 o 
  -2   1  16       89.91       51.61     57.96 o 
  -1   1  16       16.54       79.60     77.77 o 
   0   1  16       30.03        4.91     66.73 o 
   1   1  16       16.68      127.74    137.56 o 
   2   1  16        1.83      -69.41    132.07 o 
  -9   2  16        1.79        0.61     62.16 o 
  -8   2  16        0.50      -14.39     48.86 o 
  -7   2  16        0.53       -8.92     45.18 o 
  -6   2  16       20.56       85.70     47.79 o 
  -5   2  16       28.58      -22.05     36.01 o 
  -4   2  16       14.33       28.24     48.70 o 
  -3   2  16        1.47       85.76     61.07 o 
  -2   2  16        1.68       -9.68     69.46 o 
  -1   2  16        0.05       25.53     81.15 o 
   0   2  16        9.55       18.40     65.87 o 
   1   2  16        0.02      -30.66     72.27 o 
   2   2  16        3.41      -30.96    141.46 o 
  -8   3  16       15.61        2.93     53.39 o 
  -7   3  16       12.60       15.56     47.62 o 
  -6   3  16        0.72      -17.39     46.84 o 
  -5   3  16        7.02       56.94     50.55 o 
  -4   3  16      141.13      158.76     52.17 o 
  -3   3  16        4.07       29.33     40.46 o 
  -2   3  16        6.42       50.17     41.15 o 
  -1   3  16       14.64      -13.58     45.98 o 
   0   3  16        6.91       34.41     77.57 o 
   1   3  16       30.19       23.56    112.38 o 
  -8   4  16       96.94       60.46     65.84 o 
  -7   4  16       87.79      163.43     84.84 o 
  -6   4  16       81.38       42.06     50.41 o 
  -5   4  16       19.45        6.82     52.32 o 
  -4   4  16        3.55       13.69     46.40 o 
  -3   4  16      237.02      235.98     61.04 o 
  -2   4  16       60.37       68.07     47.02 o 
  -1   4  16       86.97       19.44     57.70 o 
   0   4  16       22.80       24.85     62.54 o 
   1   4  16        3.00       20.37     56.11 o 
  -7   5  16       35.29       38.10     49.93 o 
  -6   5  16        0.04       10.68     51.54 o 
  -5   5  16      227.12      284.31     69.76 o 
  -4   5  16       55.52       72.13     58.27 o 
  -3   5  16        0.03        1.87     49.95 o 
  -2   5  16        3.60        1.73     63.18 o 
  -1   5  16       26.71       12.18     64.91 o 
   0   5  16       41.36       19.29     70.84 o 
  -6   6  16       10.62       48.58     54.31 o 
  -5   6  16        0.03       26.47     55.53 o 
  -4   6  16       10.82       11.05     52.70 o 
  -3   6  16        4.93       72.94     72.95 o 
  -2   6  16       39.46      106.13     76.71 o 
  -8   1  17       48.83       -5.59     68.81 o 
  -7   1  17       19.89       80.47     65.60 o 
  -6   1  17       47.80      -13.56     51.24 o 
  -5   1  17        0.55       10.01     54.53 o 
  -4   1  17        4.48      -19.34     53.05 o 
  -3   1  17        0.07       -0.75     73.95 o 
  -2   1  17       18.37       71.42     66.84 o 
  -1   1  17       39.28      161.71     70.97 o 
   0   1  17        2.58       86.21    110.46 o 
  -7   2  17        0.20      -23.85     61.49 o 
  -6   2  17       57.14       15.62     47.68 o 
  -5   2  17      109.25      167.83     71.58 o 
  -4   2  17       28.55       84.50     69.69 o 
  -3   2  17       64.96       83.97     65.89 o 
  -2   2  17       12.05       50.43     68.19 o 
  -1   2  17       12.68       12.47    111.34 o 
   0   2  17       62.79       36.71     91.72 o 
  -7   3  17       60.13       45.89     58.80 o 
  -6   3  17       39.95       63.74     70.51 o 
  -5   3  17       66.64       90.30     55.71 o 
  -4   3  17        8.10        3.29     52.11 o 
  -3   3  17       13.46      -53.49     63.63 o 
  -2   3  17       70.99      106.18     80.68 o 
  -1   3  17       17.82      -16.37     93.02 o 
  -6   4  17       33.43       44.65     55.22 o 
  -5   4  17        3.64       -9.43     58.81 o 
  -4   4  17       79.38       81.26     59.10 o 
  -3   4  17       20.68       -7.73     57.43 o 
  -2   4  17        0.10      -29.14     77.90 o 
  -5   0  18        1.91      -40.65     79.03 o 
  -4   0  18      116.39       40.82     79.84 o 
  -4   1  18       55.10      158.90    104.20 o 
                                                 
